# Supplementary material for: kMermaid: Ultrafast metagenomic read assignment to protein clusters by hashing of amino acid k-mer frequencies
Source: PLoS Comput Biol. 2025 Sep 11;21(9):e1013470. doi: 10.1371/journal.pcbi.1013470 (PMC12507277; doi:10.1371/journal.pcbi.1013470)
Supplement: S1 Table — (CSV) [file pcbi.1013470.s004.csv]

cluster_rep	name
WP_110225544.1	carbohydrate binding domain-containing protein
WP_214708613.1	carboxypeptidase regulatory-like domain-containing protein
WP_149877067.1	*hhblits annotated* Bbp10 db:Pdp70 e-value:3.2e-05
WP_215976231.1	SDR family NAD(P)-dependent oxidoreductase
WP_142660584.1	phage tail tape measure protein
WP_033780703.1	SNF2-related protein
WP_002371753.1	phage tail tape measure protein
WP_215976694.1	carboxypeptidase-like regulatory domain-containing protein
WP_142426816.1	phage tail tape measure protein
WP_008766338.1	*hhblits annotated* Cell surface protein db:Pdp70 e-value:1.6e-35
WP_214706173.1	CehA/McbA family metallohydrolase
WP_004291462.1	N-6 DNA methylase
WP_214705110.1	pullulanase
WP_215975275.1	MBG domain-containing protein
WP_032445647.1	conjugative transfer relaxase/helicase TraI
WP_005807176.1	N-6 DNA methylase
WP_157010636.1	tape measure protein
WP_142688929.1	AAA domain-containing protein
WP_142961661.1	tape measure protein
WP_214706011.1	Ig-like domain-containing protein
WP_004293579.1	*hhblits annotated* Putative autotransporter protein db:Pdp70 e-value:4.9e-211
WP_142658688.1	DEAD/DEAH box helicase family protein
WP_142423316.1	tape measure protein
WP_142434673.1	bifunctional glycosyltransferase/CDP-glycerol:glycerophosphate glycerophosphotransferase
WP_028020431.1	*hhblits annotated* Phage tail length tape-measure protein db:Pdp70 e-value:0.0
WP_142972253.1	dsDNA nuclease domain-containing protein
WP_214706001.1	type VII secretion protein EssC
WP_142422228.1	type VII secretion protein EssC
WP_094911306.1	type VII secretion protein EssC
WP_214726032.1	glutamate synthase-related protein
WP_214726603.1	*hhblits annotated* Chromosome segregation ATPase db:Pdp70 e-value:1.7e-36
WP_177952498.1	phage tail protein
WP_004327431.1	tape measure protein
WP_011114055.1	zincin-like metallopeptidase domain-containing protein
WP_214727781.1	S8 family serine peptidase
WP_214704102.1	PolC-type DNA polymerase III
WP_050442501.1	VaFE repeat-containing surface-anchored protein
WP_173815438.1	FtsX-like permease family protein
WP_142660634.1	BspA family leucine-rich repeat surface protein
WP_167770305.1	tape measure protein
WP_185931986.1	SpaA isopeptide-forming pilin-related protein
WP_010922251.1	type II CRISPR RNA-guided endonuclease Cas9
WP_142434879.1	phage tail protein
WP_142430045.1	phage tail protein
WP_214723922.1	S8 family serine peptidase
WP_002286778.1	VWA domain-containing protein
WP_149192755.1	*hhblits annotated* Collagen triple helix repeat family protein db:Pdp70 e-value:1.1000000000000001e-30
WP_002378009.1	type II CRISPR RNA-guided endonuclease Cas9
WP_142447318.1	type II CRISPR RNA-guided endonuclease Cas9
WP_048336150.1	*hhblits annotated* Gp35 db:Pdp70 e-value:0.0
WP_142427675.1	Eco57I restriction-modification methylase domain-containing protein
WP_005798245.1	*hhblits annotated* Collagen triple helix repeat family protein db:Pdp70 e-value:7.6e-29
WP_173815416.1	type I pullulanase
WP_214726395.1	S-layer homology domain-containing protein
WP_142483499.1	LPXTG-anchored aggregation substance
WP_214706695.1	P-loop NTPase fold protein
WP_144725510.1	phosphoribosylformylglycinamidine synthase
WP_031626063.1	zincin-like metallopeptidase domain-containing protein
WP_056069315.1	DNA-directed RNA polymerase subunit beta
WP_142434925.1	DUF6079 family protein
WP_142447259.1	SpaA isopeptide-forming pilin-related protein
WP_046941582.1	carbamoyl phosphate synthase large subunit
WP_142660636.1	BspA family leucine-rich repeat surface protein
WP_142449058.1	BREX system P-loop protein BrxC
WP_154398271.1	*hhblits annotated* Phage protein db:Pdp70 e-value:6.6e-150
WP_214727325.1	dynamin family protein
WP_214708218.1	dynamin family protein
WP_141426750.1	BREX-1 system adenine-specific DNA-methyltransferase PglX
WP_086519900.1	BREX system P-loop protein BrxC
WP_002381044.1	*hhblits annotated* Putative SEC-C motif domain protein db:Pdp70 e-value:1.7e-39
WP_086519899.1	BREX-1 system adenine-specific DNA-methyltransferase PglX
WP_024633592.1	DNA-directed RNA polymerase subunit beta'
WP_214705044.1	AAA family ATPase
WP_214704958.1	helicase-exonuclease AddAB subunit AddB
WP_214723414.1	BREX system P-loop protein BrxC
WP_046941584.1	phage tail protein
WP_029602981.1	phage tail length tape measure family protein
WP_214703973.1	chromosome segregation protein SMC
WP_117761889.1	BREX-1 system adenine-specific DNA-methyltransferase PglX
WP_117761890.1	BREX system P-loop protein BrxC
WP_214723253.1	S8 family serine peptidase
WP_024633593.1	DNA-directed RNA polymerase subunit beta
WP_214710341.1	transcription-repair coupling factor
WP_214723416.1	BREX-1 system adenine-specific DNA-methyltransferase PglX
WP_173815362.1	transcription-repair coupling factor
WP_214723064.1	DUF5693 family protein
WP_086519895.1	AAA domain-containing protein
WP_185952856.1	type I restriction-modification system endonuclease
WP_002512530.1	transcription-repair coupling factor
WP_163871370.1	SusC/RagA family TonB-linked outer membrane protein
WP_214708472.1	*hhblits annotated* DUF2339 domain-containing protein db:Uniclust30_2023 e-value:4.0
WP_117801856.1	DNA polymerase III subunit alpha
WP_144724280.1	chromosome segregation protein SMC
WP_214705738.1	methionine synthase
WP_142424441.1	CDP-glycerol glycerophosphotransferase family protein
WP_142431640.1	phage tail tape measure protein
WP_214724592.1	pyruvate carboxylase
WP_214705542.1	*hhblits annotated* ATP-binding protein db:Pdp70 e-value:1.1e-37
WP_142422851.1	phage tail tape measure protein
WP_214705390.1	*hhblits annotated* Alpha-glucosidase, family 31 of glycosyl hydrolases db:Pdp70 e-value:5.9e-188
WP_214725198.1	*hhblits annotated* Membrane protein involved in the export of O-antigen and teichoic acid db:Uniclust30_2023 e-value:2.7e-183
WP_130084745.1	*hhblits annotated* Phage protein db:Pdp70 e-value:1.8e-43
WP_153021371.1	host specificity protein J
WP_142971869.1	phage tail tape measure protein
WP_000440163.1	lytic transglycosylase domain-containing protein
WP_144277182.1	DEAD/DEAH box helicase family protein
WP_077071166.1	DEAD/DEAH box helicase family protein
WP_011108712.1	DUF2723 domain-containing protein
WP_215975310.1	preprotein translocase subunit SecA
WP_214704809.1	DNA polymerase III subunit alpha
WP_217108500.1	*hhblits annotated* SCP-like protein db:Pdp70 e-value:2.5e-33
WP_009003583.1	YodL domain-containing protein
WP_102811980.1	phage tail tape measure protein
WP_142688956.1	efflux RND transporter permease subunit
WP_177963861.1	BNR-4 repeat-containing protein
WP_142424439.1	CDP-glycerol glycerophosphotransferase family protein
WP_217468963.1	DNA polymerase
WP_214723523.1	alpha-amylase family glycosyl hydrolase
WP_103633736.1	carbamoyl-phosphate synthase large subunit
WP_214727820.1	efflux RND transporter permease subunit
WP_064396527.1	STY4851/ECs_5259 family protein
WP_103633606.1	isoleucine--tRNA ligase
WP_002410135.1	tape measure protein
WP_214725861.1	methylmalonyl-CoA mutase family protein
WP_142423330.1	SNF2-related protein
WP_151877604.1	tape measure protein
WP_214704975.1	*hhblits annotated* Transcriptional regulator db:Pdp70 e-value:5e-271
WP_070503595.1	VaFE repeat-containing surface-anchored protein
WP_142434733.1	fibrinogen-binding MSCRAMM adhesin Fss3
WP_142427019.1	type I restriction endonuclease subunit R
WP_173815249.1	PAS domain-containing hybrid sensor histidine kinase/response regulator
WP_151877588.1	glucosaminidase domain-containing protein
WP_214724746.1	carbamoyl-phosphate synthase large subunit
WP_197314308.1	carbamoyl-phosphate synthase large subunit
WP_130083302.1	carbamoyl-phosphate synthase large subunit
WP_002325322.1	DEAD/DEAH box helicase
WP_004293539.1	*hhblits annotated* Lipoprotein (Fragment) db:Pdp70 e-value:1.2e-55
WP_070621469.1	tape measure protein
WP_214705416.1	*hhblits annotated* Cellobiose phosphorylase db:Pdp70 e-value:6.2e-307
WP_009240709.1	CusA/CzcA family heavy metal efflux RND transporter
WP_214723421.1	DEAD/DEAH box helicase
WP_214706979.1	DEAD/DEAH box helicase
WP_002392639.1	HsdR family type I site-specific deoxyribonuclease
WP_172346304.1	carboxypeptidase-like regulatory domain-containing protein
WP_004098958.1	Cu(+)/Ag(+) efflux RND transporter permease subunit SilA
WP_008767440.1	*hhblits annotated* YD repeat protein db:Pdp70 e-value:2.1e-52
WP_215978264.1	TonB-dependent receptor
WP_214726215.1	carbamoyl phosphate synthase large subunit
WP_214705751.1	SMC family ATPase
WP_214727099.1	SMC family ATPase
WP_023305543.1	type I restriction endonuclease subunit R
WP_214723817.1	MMPL family transporter
WP_062694599.1	efflux RND transporter permease subunit
WP_215978280.1	TonB-dependent receptor
WP_118595651.1	isoleucine--tRNA ligase
WP_005816215.1	efflux RND transporter permease subunit
WP_154400235.1	HsdR family type I site-specific deoxyribonuclease
WP_214707602.1	molybdopterin-dependent oxidoreductase
WP_029602855.1	PD-(D/E)XK nuclease-like domain-containing protein
WP_142961714.1	HsdR family type I site-specific deoxyribonuclease
WP_214724190.1	efflux RND transporter permease subunit
WP_142971875.1	host specificity factor TipJ family phage tail protein
WP_086311779.1	type I restriction endonuclease subunit R
WP_214726352.1	GNAT family N-acetyltransferase
WP_016509811.1	conjugative relaxase
WP_049019298.1	DEAD/DEAH box helicase family protein
WP_023288355.1	virulence factor SrfB
WP_206671589.1	phage tail tape measure protein
WP_210240323.1	efflux RND transporter permease subunit
WP_214707539.1	efflux RND transporter permease subunit
WP_214726914.1	efflux RND transporter permease subunit
WP_118720715.1	DUF4981 domain-containing protein
WP_173815260.1	DUF4981 domain-containing protein
WP_218779364.1	DEAD/DEAH box helicase family protein
WP_007181927.1	Tn3 family transposase
WP_214709828.1	efflux RND transporter permease subunit
WP_214706061.1	DUF4981 domain-containing protein
WP_214706179.1	S8 family serine peptidase
WP_004199413.1	Tn3 family transposase
WP_142423333.1	DEAD/DEAH box helicase family protein
WP_021410617.1	exonuclease domain-containing protein
WP_214709436.1	AAA family ATPase
WP_016156490.1	Tn3 family transposase
WP_001143757.1	Tn3 family transposase
WP_084679661.1	Tn3 family transposase
WP_149875031.1	*hhblits annotated* Verru_Chthon cassette protein A db:Uniclust30_2023 e-value:8.7e-97
WP_208294529.1	UPF0182 family protein
WP_214706263.1	methyltransferase domain-containing protein
WP_214726114.1	AAA family ATPase
WP_215978287.1	protein translocase subunit SecDF
WP_214729331.1	formate dehydrogenase subunit alpha
WP_036853155.1	tape measure protein
WP_089541238.1	*hhblits annotated* DdrB db:Pdp70 e-value:1.8e-126
WP_032723026.1	Tn3 family transposase
WP_142447300.1	type I restriction endonuclease subunit R
WP_142434881.1	tape measure protein
WP_214706047.1	lamin tail domain-containing protein
WP_028020460.1	alkaline phosphatase family protein
WP_002365930.1	type 2 lanthipeptide synthetase LanM family protein
WP_002305865.1	glycoside hydrolase family 42
WP_214706715.1	formate dehydrogenase subunit alpha
WP_142485171.1	Tn3 family transposase
WP_071977830.1	Tn3 family transposase
WP_073119037.1	glycosyl hydrolase 115 family protein
WP_000414235.1	terminase
WP_042863651.1	Tn3 family transposase
WP_088015413.1	Tn3 family transposase
WP_214704639.1	*hhblits annotated* Membrane Spanning Protein db:Pdp70 e-value:2.7e-38
WP_086311954.1	toxin Cry1Ac domain D-VI-related protein
WP_032841107.1	SusC/RagA family TonB-linked outer membrane protein
WP_131590675.1	lantibiotic dehydratase
WP_011964676.1	phosphoenolpyruvate synthase
WP_214708910.1	formate dehydrogenase subunit alpha
WP_231726928.1	Tn3 family transposase
WP_215975966.1	caspase family protein
WP_009240737.1	Tn3 family transposase
WP_214705414.1	glycoside hydrolase family 16 protein
WP_006680382.1	HsdR family type I site-specific deoxyribonuclease
WP_214708337.1	penicillin-binding protein
WP_214726180.1	EAL domain-containing protein
WP_001240982.1	Tn3 family transposase
WP_003049965.1	Tn3 family transposase
WP_002362733.1	DNA adenine methylase
WP_023307208.1	Tn3 family transposase
WP_118601261.1	glycosyl hydrolase 115 family protein
WP_215975227.1	response regulator
WP_118595653.1	*hhblits annotated* Tetratricopeptide repeat protein db:Pdp70 e-value:1.7e-175
WP_142688803.1	*hhblits annotated* bacteriophage T7 core proteins, VIRUS db:Uniclust30 e-value:7.1e-60
WP_002211770.1	phage tail protein
WP_011116984.1	Tn3 family transposase
WP_214706330.1	excinuclease ABC subunit UvrA
WP_138119847.1	molybdopterin-dependent oxidoreductase
WP_142434616.1	lysozyme family protein
WP_214709964.1	ABC transporter permease subunit
WP_142426958.1	phage tail tip lysozyme
WP_174832501.1	*hhblits annotated* Refinement of Adenovirus Type 5 db:Uniclust30 e-value:0.0
WP_016808255.1	conjugative transfer ATPase
WP_214707977.1	2-oxoglutarate dehydrogenase E1 component
WP_221928494.1	*hhblits annotated* ATPase involved in DNA repair db:Pdp70 e-value:3.6e-130
WP_048991022.1	conjugal transfer mating pair stabilization protein TraG
WP_214706022.1	DEAD/DEAH box helicase
WP_142426959.1	phage tail tape measure protein
WP_142447275.1	phage tail tip lysozyme
WP_215978262.1	carbohydrate-binding protein
WP_214727270.1	ATP-dependent DNA helicase DinG
WP_214726394.1	S-layer homology domain-containing protein
WP_084675454.1	TonB-dependent receptor
WP_004152116.1	heat shock survival AAA family ATPase ClpK
WP_214707212.1	ATP-dependent DNA helicase DinG
WP_142525673.1	Ti-type conjugative transfer relaxase TraA
WP_214727382.1	5-methyltetrahydropteroyltriglutamate--homocysteine S-methyltransferase
WP_214725742.1	VWA domain-containing protein
WP_006681716.1	DNA translocase FtsK
WP_214724729.1	isoleucine--tRNA ligase
WP_103633745.1	DEAD/DEAH box helicase
WP_214705341.1	DUF859 family phage minor structural protein
WP_131625428.1	preprotein translocase subunit SecA
WP_214708611.1	phosphoenolpyruvate carboxylase
WP_023096282.1	phage tail tape measure protein
WP_142430567.1	TOPRIM and DUF927 domain-containing protein
WP_214708177.1	tetratricopeptide repeat protein
WP_015060057.1	VirB3 family type IV secretion system protein
WP_044822623.1	*hhblits annotated* PKD domain-containing protein (Fragment) db:Pdp70 e-value:2.6e-34
WP_088015327.1	S-layer homology domain-containing protein
WP_214729170.1	dynamin family protein
WP_226906403.1	alpha-mannosidase
WP_142963118.1	sigma 54-interacting transcriptional regulator
WP_214705344.1	*hhblits annotated* Phage tail length tape-measure protein db:Pdp70 e-value:6.7e-262
WP_000105985.1	VirB4 family type IV secretion/conjugal transfer ATPase
WP_039354496.1	hsp70 family protein
WP_214709302.1	dynamin family protein
WP_016267803.1	SusC/RagA family TonB-linked outer membrane protein
WP_142447310.1	sigma 54-interacting transcriptional regulator
WP_142437478.1	family 78 glycoside hydrolase catalytic domain
WP_142658689.1	PHP domain-containing protein
WP_142689089.1	phage tail tape measure protein
WP_039344307.1	type VI secretion system tip protein VgrG
WP_215976239.1	*hhblits annotated* Ribonuclease HII db:Pdp70 e-value:8.9e-38
WP_214723612.1	IPT/TIG domain-containing protein
WP_033781478.1	phage tail tip lysozyme
WP_047795441.1	isoleucine--tRNA ligase
WP_125276246.1	sigma 54-interacting transcriptional regulator
WP_027480374.1	DUF11 domain-containing protein
WP_023096290.1	toprim domain-containing protein
WP_002325311.1	AAA family ATPase
WP_142434923.1	DNA methylase
WP_142434618.1	tape measure protein
WP_017901257.1	virulence factor SrfC family protein
WP_119845792.1	2-oxoglutarate dehydrogenase E1 component
WP_214708435.1	aconitate hydratase AcnA
WP_135658899.1	beta-galactosidase, partial
WP_150923289.1	phosphoenolpyruvate carboxylase
WP_064349600.1	TcfC E-set like domain-containing protein
WP_205492001.1	*hhblits annotated* DNA polymerase db:Pdp70 e-value:0.0
WP_142688802.1	transglycosylase SLT domain-containing protein
WP_214704643.1	DEAD/DEAH box helicase family protein
WP_122646617.1	*hhblits annotated* Phosphoesterase db:Pdp70 e-value:1.7e-55
WP_111975981.1	two-component system sensor histidine kinase KdpD
WP_006680280.1	MMPL family transporter
WP_142483500.1	surface exclusion protein SEA1/PrgA
WP_214708884.1	pyruvate, phosphate dikinase
WP_214727278.1	penicillin-binding protein 1A
WP_118719620.1	glycoside hydrolase family 3 protein
WP_024633976.1	valine--tRNA ligase
WP_064097004.1	TonB-dependent receptor
WP_000003820.1	pyruvate dehydrogenase (acetyl-transferring), homodimeric type
WP_010744435.1	HAD-IC family P-type ATPase
WP_114551701.1	EAL domain-containing protein
WP_015881122.1	valine--tRNA ligase
WP_214704216.1	DNA mismatch repair protein MutS
WP_215978260.1	ATP-binding protein
WP_140455313.1	DEAD/DEAH box helicase family protein
WP_214722590.1	Z1 domain-containing protein
WP_086291430.1	alpha-mannosidase
WP_014481093.1	beta-N-acetylglucosaminidase LytD
WP_211781444.1	alanine--tRNA ligase
WP_117761886.1	BREX-1 system phosphatase PglZ type A
WP_032431388.1	type IV secretion system protein TraC
WP_006680256.1	ATP-dependent chaperone ClpB
WP_023352245.1	relaxase/mobilization nuclease domain-containing protein
WP_214726554.1	DNA polymerase I
WP_185932021.1	calcium-translocating P-type ATPase, PMCA-type
WP_142428616.1	GW dipeptide domain-containing protein
WP_017628415.1	aminopeptidase N
WP_142483502.1	phage tail tip lysozyme
WP_217542418.1	*hhblits annotated* FtsK/SpoIIIE family protein db:Pdp70 e-value:0.0
WP_021411001.1	bifunctional glycosyltransferase family 2 protein/CDP-glycerol:glycerophosphate glycerophosphotransferase
WP_086291405.1	type IV secretory system conjugative DNA transfer family protein
WP_053784380.1	bifunctional acetaldehyde-CoA/alcohol dehydrogenase
WP_214707955.1	carboxypeptidase-like regulatory domain-containing protein
WP_009018802.1	TraG family conjugative transposon ATPase
WP_117762233.1	DUF5696 domain-containing protein
WP_198010871.1	TonB-dependent receptor
WP_142689076.1	replication endonuclease
WP_142435001.1	endo-1,4-beta-xylanase
WP_140764455.1	ATP-binding protein
WP_115658224.1	BREX-1 system phosphatase PglZ type A
WP_214726218.1	ATP-dependent chaperone ClpB
WP_149875693.1	glucosaminidase domain-containing protein
WP_002318546.1	ATP-dependent RecD-like DNA helicase
WP_015585952.1	ATP-binding protein
WP_119843162.1	DNA translocase FtsK
WP_004293569.1	*hhblits annotated* C24 PROTEIN db:Uniclust30 e-value:3.3e-08
WP_023147606.1	phage tail tape measure protein
WP_142437469.1	*hhblits annotated* Putative secreted protein db:Pdp70 e-value:2e-51
WP_214704946.1	YhgE/Pip domain-containing protein
WP_142961664.1	phage tail tip lysozyme
WP_214708880.1	DEAD/DEAH box helicase
WP_014481088.1	glycosyltransferase
WP_000110200.1	AAA family ATPase
WP_214726699.1	DEAD/DEAH box helicase
WP_114488603.1	phage/plasmid primase, P4 family
WP_214706274.1	CoA-disulfide reductase
WP_002321926.1	*hhblits annotated* Putative membrane protein db:Pdp70 e-value:4.5e-47
WP_055218986.1	AAA family ATPase
WP_154399499.1	phage tail protein
WP_214734933.1	DNA gyrase subunit A
WP_103632681.1	NADH-quinone oxidoreductase subunit G
WP_214722971.1	vitamin B12-dependent ribonucleotide reductase
WP_002362807.1	*hhblits annotated* Phage-related protein db:Pdp70 e-value:6.5e-187
WP_214722717.1	glycosyltransferase
WP_214705316.1	DNA gyrase subunit A
WP_016807927.1	AAA family ATPase
WP_011114047.1	VirB4 family type IV secretion/conjugal transfer ATPase
WP_021732931.1	ATPase AAA
WP_049159496.1	ATP-binding protein
WP_104511130.1	fimbrial outer membrane usher protein
WP_002883383.1	class I adenylate cyclase
WP_142971915.1	*hhblits annotated* bacteriophage T7 core proteins, VIRUS db:Uniclust30 e-value:6.5e-21
WP_142437728.1	alpha-L-rhamnosidase
WP_142447324.1	DEAD/DEAH box helicase family protein
WP_001090276.1	VirB4 family type IV secretion/conjugal transfer ATPase
WP_214723638.1	S-layer homology domain-containing protein
WP_023629338.1	translation initiation factor IF-2
WP_115652616.1	ArdC-like ssDNA-binding domain-containing protein
WP_161170780.1	DUF87 domain-containing protein
WP_102076503.1	excinuclease ABC subunit UvrA
WP_002403577.1	ATP-binding protein
WP_026314711.1	*hhblits annotated* Chromosome segregation protein SMC (Fragment) db:Uniclust30_2023 e-value:2.5e-127
WP_000564979.1	DEAD/DEAH box helicase family protein
WP_220492092.1	relaxase domain-containing protein
WP_010710553.1	ATP-binding protein
WP_068557047.1	phage tail protein
WP_141426757.1	BREX-1 system phosphatase PglZ type A
WP_032415430.1	glycosyltransferase family 4 protein
WP_114551521.1	molybdopterin-dependent oxidoreductase
WP_214704304.1	AAA family ATPase
WP_007487620.1	TraG family conjugative transposon ATPase
WP_214726331.1	preprotein translocase subunit SecA
WP_142424955.1	DUF4968 domain-containing protein
WP_214706120.1	NEW3 domain-containing protein
WP_061565978.1	DEAD/DEAH box helicase
WP_162548121.1	methyl-accepting chemotaxis protein
WP_214723419.1	BREX-1 system phosphatase PglZ type A
WP_173815447.1	DNA gyrase subunit A
WP_142961720.1	*hhblits annotated* Predicted protein db:Pdp70 e-value:0.0
WP_004103232.1	DEAD/DEAH box helicase family protein
WP_131621679.1	heavy metal translocating P-type ATPase
WP_088015164.1	MBL fold metallo-hydrolase
WP_214708926.1	ABC transporter permease subunit
WP_215975347.1	discoidin domain-containing protein
WP_142437648.1	DUF4968 domain-containing protein
WP_084779543.1	lantibiotic dehydratase
WP_119845652.1	hybrid sensor histidine kinase/response regulator
WP_214725920.1	stage II sporulation protein E
WP_142437470.1	DUF4982 domain-containing protein
WP_214723288.1	S-layer homology domain-containing protein
WP_065804383.1	type VI secretion system tip protein VgrG
WP_214722584.1	DUF2357 domain-containing protein
WP_142430141.1	MoaD/ThiS family protein
WP_081108641.1	ATP-binding protein
WP_010743579.1	*hhblits annotated* Phage protein, C-terminal db:Pdp70 e-value:3.4e-136
WP_002346959.1	heavy metal translocating P-type ATPase
WP_172282846.1	TonB-dependent receptor family protein
WP_046464994.1	ATP-dependent Clp protease ATP-binding subunit
WP_022462777.1	glycogen/starch/alpha-glucan phosphorylase
WP_018615962.1	heavy metal translocating P-type ATPase
WP_214706072.1	arabinogalactan endo-beta-1,4-galactanase
WP_021411003.1	glycosyltransferase
WP_119242589.1	ATP-binding protein
WP_214725495.1	ATP-binding protein
WP_214726744.1	DNA topoisomerase IV subunit A
WP_214705024.1	EVE domain-containing protein
WP_166345511.1	*hhblits annotated* Putative membrane protein db:Pdp70 e-value:0.00036
WP_004098955.1	Ag(+)-translocating P-type ATPase SilP
WP_142437731.1	glycoside hydrolase family 3 C-terminal domain-containing protein
WP_216468340.1	ATP-dependent Clp protease ATP-binding subunit
WP_099597365.1	bifunctional aspartate kinase/homoserine dehydrogenase I
WP_166343181.1	ATP-binding protein
WP_002590567.1	ATP-binding protein
WP_140455367.1	TraG family conjugative transposon ATPase
WP_062694608.1	DUF3987 domain-containing protein
WP_106510601.1	phage tail tape measure protein
WP_214704632.1	ATP-dependent RecD-like DNA helicase
WP_006680281.1	YhgE/Pip domain-containing protein
WP_001036196.1	ATP-binding protein
WP_214729516.1	heavy metal translocating P-type ATPase
WP_173815211.1	glycoside hydrolase family 3 protein
WP_093357065.1	*hhblits annotated* Predicted protein db:Pdp70 e-value:0.0036
WP_214727201.1	heavy metal translocating P-type ATPase
WP_063589401.1	DUF3772 domain-containing protein
WP_142434797.1	*hhblits annotated* Outer capsid protein sigma-1 db:Uniclust30 e-value:0.036
WP_174829506.1	*hhblits annotated* 100K db:Pdp70 e-value:6.8e-272
WP_154400257.1	glycoside hydrolase family 2
WP_215975355.1	TonB-dependent receptor
WP_214727968.1	leucine--tRNA ligase
WP_002338191.1	DUF3578 domain-containing protein
WP_010746439.1	hydroxymethylglutaryl-CoA reductase, degradative
WP_214706563.1	Na+/H+ antiporter subunit A
WP_163875263.1	alpha-ketoacid dehydrogenase subunit alpha/beta
WP_214703942.1	primosomal protein N'
WP_214704770.1	phenylalanine--tRNA ligase subunit beta
WP_214727646.1	glycogen/starch/alpha-glucan phosphorylase
WP_142668253.1	replication endonuclease
WP_214727722.1	nitrite reductase large subunit NirB
WP_117762008.1	*hhblits annotated* Bacillolysin db:Pdp70 e-value:1.9999999999999998e-26
WP_214820568.1	3-hydroxyacyl-CoA dehydrogenase/enoyl-CoA hydratase family protein
WP_009240720.1	cadmium-translocating P-type ATPase
WP_031423681.1	DNA topoisomerase IV subunit A
WP_214725969.1	chitobiase/beta-hexosaminidase C-terminal domain-containing protein
WP_093357078.1	*hhblits annotated* Phage minor capsid protein 2 db:Pdp70 e-value:5.3e-83
WP_214705265.1	S8 family serine peptidase
WP_114262024.1	adenosine deaminase
WP_214708087.1	heavy metal translocating P-type ATPase
WP_008766366.1	anaerobic ribonucleoside triphosphate reductase
WP_214723469.1	immune inhibitor A
WP_214707834.1	immune inhibitor A
WP_185932270.1	TraC-F-type conjugal transfer protein
WP_050969641.1	accessory Sec system translocase SecA2
WP_214707730.1	immune inhibitor A
WP_081133402.1	*hhblits annotated* Glycosyl hydrolases 38-like protein db:Pdp70 e-value:9.6e-64
WP_002404975.1	glycerophosphodiester phosphodiesterase
WP_002452570.1	heavy metal translocating P-type ATPase
WP_002362731.1	DUF2034 domain-containing protein
WP_012492114.1	phosphoketolase family protein
WP_214705273.1	*hhblits annotated* ThuA-like domain-containing protein db:Uniclust30_2023 e-value:6.3e-06
WP_010714140.1	DNA primase family protein
WP_214706641.1	glycoside hydrolase family 31 protein
WP_086311947.1	*hhblits annotated* Putative membrane protein db:Pdp70 e-value:4.9e-39
WP_005807191.1	zincin-like metallopeptidase domain-containing protein
WP_142434725.1	phage tail tape measure protein
WP_214725735.1	*hhblits annotated* Membrane-associated protein db:Pdp70 e-value:1.4e-09
WP_214725510.1	DEAD/DEAH box helicase family protein
WP_214709330.1	*hhblits annotated* Peptidase M28 db:Pdp70 e-value:2.9e-195
WP_005362413.1	FtsX-like permease family protein
WP_114991953.1	Tn3 family transposase, partial
WP_214706386.1	ribonuclease R
WP_059761575.1	phosphoenolpyruvate synthase
WP_007052051.1	formate C-acetyltransferase
WP_033143517.1	ABC transporter permease
WP_006681723.1	polyribonucleotide nucleotidyltransferase
WP_086311942.1	ArdC-like ssDNA-binding domain-containing protein
WP_006680296.1	phosphoribosylformylglycinamidine synthase subunit PurL
WP_214724899.1	single-stranded-DNA-specific exonuclease RecJ
WP_052080622.1	SGNH/GDSL hydrolase family protein
WP_002332357.1	DEAD/DEAH box helicase family protein
WP_214727302.1	nitric-oxide reductase large subunit
WP_214726189.1	glycoside hydrolase family 31 protein
WP_123061282.1	type IA DNA topoisomerase
WP_068557031.1	cadmium-translocating P-type ATPase
WP_214704838.1	FdhF/YdeP family oxidoreductase
WP_119845971.1	TonB-dependent receptor plug domain-containing protein
WP_010744489.1	endonuclease MutS2
WP_214725089.1	endonuclease MutS2
WP_214723245.1	accessory Sec system translocase SecA2
WP_003432599.1	anaerobic ribonucleoside triphosphate reductase
WP_000344083.1	DUF1906 domain-containing protein
WP_002398543.1	*hhblits annotated* Protein transport protein SEC61, Protein db:Uniclust30 e-value:0.049
WP_214727726.1	nitrite reductase large subunit NirB
WP_214706192.1	SH3 domain-containing protein
WP_214705600.1	UvrD-helicase domain-containing protein
WP_022461105.1	*hhblits annotated* Putative membrane protein db:Pdp70 e-value:4.8e-28
WP_202883179.1	PHP domain-containing protein
WP_214709520.1	EAL domain-containing protein
WP_137775737.1	ATP-dependent Clp protease ATP-binding subunit ClpA
WP_024628806.1	PAS domain S-box protein
WP_005875214.1	ATP-binding protein
WP_142437748.1	family 78 glycoside hydrolase catalytic domain
WP_214704596.1	DNA internalization-related competence protein ComEC/Rec2
WP_142449069.1	phage/plasmid primase, P4 family
WP_103631667.1	bifunctional metallophosphatase/5'-nucleotidase
WP_214710393.1	carbamoyltransferase HypF
WP_214704147.1	DNA translocase FtsK
WP_214704724.1	endopeptidase La
WP_054287337.1	DNA topoisomerase
WP_214708389.1	UvrD-helicase domain-containing protein
WP_004199098.1	type IA DNA topoisomerase
WP_004182128.1	Fe(3+) dicitrate transport protein FecA
WP_004293564.1	*hhblits annotated* Chromosome segregation protein db:Pdp70 e-value:1.1e-264
WP_214708419.1	AAA family ATPase
WP_118719886.1	ABC transporter ATP-binding protein/permease
WP_008781630.1	carboxypeptidase-like regulatory domain-containing protein
WP_000180163.1	MMPL family transporter
WP_214726780.1	AAA family ATPase
WP_004348456.1	ATP-binding protein
WP_118719628.1	alpha-xylosidase
WP_031027987.1	AAA family ATPase
WP_008762518.1	beta-glucosidase BglX
WP_214725506.1	AAA family ATPase
WP_214726764.1	molybdopterin-dependent oxidoreductase
WP_214705549.1	AAA family ATPase
WP_214725382.1	UvrD-helicase domain-containing protein
WP_088015815.1	ACP S-malonyltransferase
WP_215978235.1	*hhblits annotated* Tetratricopeptide repeat domain protein db:Pdp70 e-value:0.0033
WP_002296571.1	single-stranded-DNA-specific exonuclease RecJ
WP_004183609.1	formate C-acetyltransferase
WP_030529724.1	phage tail tape measure protein
WP_033781481.1	phage tail tape measure protein
WP_204987300.1	DUF1906 domain-containing protein
WP_000412442.1	NlpC/P60 family protein
WP_214709869.1	thiamine pyrophosphate-dependent enzyme
WP_142434998.1	glycoside hydrolase family 65 protein
WP_000039137.1	CHAP domain-containing protein
WP_214726708.1	carbamoyltransferase HypF
WP_214708767.1	ATP-dependent DNA helicase
WP_214705235.1	glycoside hydrolase family 65 protein
WP_214728701.1	ATP-dependent DNA helicase
WP_214705963.1	S8 family serine peptidase
WP_226906333.1	ATP-binding protein
WP_214704855.1	ATP-dependent helicase
WP_103631725.1	6-phosphofructokinase
WP_032445648.1	type IV conjugative transfer system coupling protein TraD
WP_142422852.1	phage tail protein
WP_214707181.1	DEAD/DEAH box helicase
WP_088015420.1	bifunctional glutamate--cysteine ligase GshA/glutathione synthetase GshB
WP_214725831.1	S8 family serine peptidase
WP_214728345.1	AAA family ATPase
WP_010830627.1	phage tail protein
WP_214724906.1	protein translocase subunit SecDF
WP_142430906.1	hydratase
WP_142689085.1	sialate O-acetylesterase
WP_004150445.1	5-methyltetrahydropteroyltriglutamate--homocysteine S-methyltransferase
WP_002358231.1	type IV secretory system conjugative DNA transfer family protein
WP_034172884.1	excinuclease ABC subunit UvrA
WP_013668689.1	DEAD/DEAH box helicase family protein
WP_095235659.1	*hhblits annotated* Putative membrane protein db:Pdp70 e-value:6.6e-42
WP_002506160.1	3-hydroxyacyl-CoA dehydrogenase/enoyl-CoA hydratase family protein
WP_142437717.1	AAA family ATPase
WP_010715742.1	TraM recognition domain-containing protein
WP_006680362.1	phage/plasmid primase, P4 family
WP_172284744.1	T9SS type A sorting domain-containing protein
WP_008766433.1	inorganic phosphate transporter
WP_214709726.1	DNA helicase PcrA
WP_049866741.1	catalase HPII
WP_070503759.1	relaxase/mobilization nuclease domain-containing protein
WP_214710225.1	nitrate reductase
WP_114551992.1	DEAD/DEAH box helicase family protein
WP_214726418.1	P-loop NTPase fold protein
WP_002362751.1	phage/plasmid primase, P4 family
WP_042721883.1	nitric-oxide reductase large subunit
WP_214726684.1	AAA domain-containing protein
WP_002511911.1	5-methyltetrahydropteroyltriglutamate--homocysteine S-methyltransferase
WP_008761040.1	aconitate hydratase
WP_033504362.1	TonB-dependent receptor
WP_214706062.1	alpha-galactosidase
WP_011114057.1	relaxase/mobilization nuclease domain-containing protein
WP_130083547.1	*hhblits annotated* DUF3352 domain-containing protein db:Uniclust30_2023 e-value:3e-19
WP_214705239.1	HAMP domain-containing histidine kinase
WP_142427487.1	S8 family peptidase
WP_008766750.1	formate C-acetyltransferase
WP_214726642.1	formate C-acetyltransferase
WP_214710375.1	transglutaminaseTgpA domain-containing protein
WP_025714454.1	P-loop NTPase fold protein
WP_214727208.1	ribonucleoside-diphosphate reductase subunit alpha
WP_006680777.1	2-amino-4-hydroxy-6-hydroxymethyldihydropteridine diphosphokinase
WP_073125178.1	amino acid permease
WP_214706900.1	ribonucleoside-diphosphate reductase subunit alpha
WP_118720324.1	sensor domain-containing diguanylate cyclase
WP_052251511.1	P-loop NTPase fold protein
WP_142421847.1	glycoside hydrolase family 3 C-terminal domain-containing protein
WP_016808251.1	N-6 DNA methylase
WP_142428028.1	AAA family ATPase
WP_214724670.1	penicillin-binding protein
WP_031421720.1	polyribonucleotide nucleotidyltransferase
WP_214709750.1	phosphoribosylformylglycinamidine synthase subunit PurL
WP_214706914.1	catalase/peroxidase HPI
WP_015880722.1	DNA helicase PcrA
WP_214703804.1	penicillin-binding protein
WP_051687826.1	heavy metal translocating P-type ATPase
WP_002289096.1	bifunctional (p)ppGpp synthetase/guanosine-3',5'-bis(diphosphate) 3'-pyrophosphohydrolase
WP_049159942.1	*hhblits annotated* Cell division FtsK/SpoIIIE db:Pdp70 e-value:2.3e-160
WP_070621473.1	phage tail protein
WP_226906402.1	alpha-galactosidase
WP_077266325.1	DotA/TraY family protein
WP_033644466.1	*hhblits annotated* Putative membrane protein YddG db:Pdp70 e-value:8.6e-17
WP_215976416.1	radical SAM protein
WP_214729389.1	transglutaminaseTgpA domain-containing protein
WP_214726323.1	dihydroxy-acid dehydratase
WP_016243841.1	*hhblits annotated* GTPase db:Pdp70 e-value:4.9e-42
WP_214707615.1	ATP-binding protein
WP_086311939.1	type IA DNA topoisomerase
WP_142658203.1	BppU family phage baseplate upper protein
WP_214829548.1	TonB-dependent receptor
WP_179132984.1	RNA-binding transcriptional accessory protein
WP_214704993.1	YhgE/Pip domain-containing protein
WP_214725291.1	phage tail tape measure protein
WP_214704186.1	molybdopterin-dependent oxidoreductase
WP_214724895.1	bifunctional (p)ppGpp synthetase/guanosine-3',5'-bis(diphosphate) 3'-pyrophosphohydrolase
WP_214727904.1	HD family phosphohydrolase
WP_214722887.1	methylmalonyl-CoA mutase
WP_142431654.1	S8 family peptidase
WP_086519849.1	fatty acid oxidation complex subunit alpha FadB
WP_000470931.1	AAA family ATPase
WP_118659912.1	alpha-galactosidase
WP_214706215.1	SpoIID/LytB domain-containing protein
WP_214705602.1	PAS domain-containing sensor histidine kinase
WP_130054146.1	type IV secretory system conjugative DNA transfer family protein
WP_171628227.1	immunoglobulin domain-containing protein
WP_002290367.1	alpha-galactosidase
WP_214729612.1	RNA-binding transcriptional accessory protein
WP_214705099.1	EAL domain-containing protein
WP_150923293.1	TonB-dependent receptor plug domain-containing protein, partial
WP_002360863.1	DUF1906 domain-containing protein
WP_088015169.1	HNH endonuclease
WP_142437089.1	AAA family ATPase
WP_185931971.1	LPXTG cell wall anchor domain-containing protein
WP_022461107.1	NAD(P)-dependent oxidoreductase
WP_214723105.1	penicillin-binding protein 2
WP_024633048.1	bifunctional (p)ppGpp synthetase/guanosine-3',5'-bis(diphosphate) 3'-pyrophosphohydrolase
WP_000804748.1	membrane protein
WP_214708196.1	DNA topoisomerase III
WP_214705101.1	beta-propeller domain-containing protein
WP_214726941.1	malate synthase G
WP_214729234.1	cell division protein FtsA
WP_108677943.1	DNA helicase II
WP_023278810.1	polysaccharide biosynthesis tyrosine autokinase
WP_140764624.1	adenylyl-sulfate kinase
WP_035652518.1	*hhblits annotated* protein-dna complex, REPLICATION, TRANSFERASE-DNA COMPLEX db:Uniclust30 e-value:4.7e-25
WP_005729300.1	class 1b ribonucleoside-diphosphate reductase subunit alpha
WP_214726142.1	YhgE/Pip domain-containing protein
WP_214726485.1	molybdopterin oxidoreductase family protein
WP_214724421.1	ATP-dependent Clp protease ATP-binding subunit
WP_214725954.1	beta-propeller domain-containing protein
WP_009894318.1	DEAD/DEAH box helicase family protein
WP_154399721.1	TonB-dependent siderophore receptor
WP_215975224.1	DPP IV N-terminal domain-containing protein
WP_142434999.1	PTS transporter subunit IIBC
WP_119208091.1	PTS transporter subunit IIABC
WP_214728088.1	5'-nucleotidase C-terminal domain-containing protein
WP_002319007.1	class 1b ribonucleoside-diphosphate reductase subunit alpha
WP_001029353.1	MobA/MobL family protein
WP_214708953.1	PAS domain S-box protein
WP_214708353.1	rod shape-determining protein
WP_118214971.1	L-type lectin-domain containing protein
WP_077932943.1	ArdC-like ssDNA-binding domain-containing protein
WP_142421557.1	*hhblits annotated* Rad50, Mre11 db:Uniclust30 e-value:8.2e-10
WP_053522645.1	Mu transposase C-terminal domain-containing protein
WP_142422232.1	*hhblits annotated* Putative ABC transporter, permease protein db:Pdp70 e-value:5.4999999999999984e-55
WP_001235737.1	type IA DNA topoisomerase
WP_173815547.1	glycoside hydrolase family 3 C-terminal domain-containing protein
WP_002364927.1	ferrous iron transport protein B
WP_142427244.1	peptide cleavage/export ABC transporter
WP_142961724.1	peptide cleavage/export ABC transporter
WP_000835431.1	type I secretion system permease/ATPase
WP_214724115.1	catalase
WP_214727993.1	type I pullulanase
WP_142434991.1	type IA DNA topoisomerase
WP_002389808.1	BglG family transcription antiterminator
WP_142958010.1	*hhblits annotated* ARP1 actin related protein 1 db:Uniclust30 e-value:6.3e-05
WP_016509657.1	TonB-dependent siderophore receptor
WP_022461314.1	RNA-binding transcriptional accessory protein
WP_055268352.1	glycoside hydrolase family 3 C-terminal domain-containing protein
WP_002365931.1	peptidase domain-containing ABC transporter
WP_004103212.1	beta-glucosidase
WP_214727724.1	nitrate reductase
WP_210240318.1	copper-translocating P-type ATPase
WP_143112444.1	*hhblits annotated* Putative uncharacterized protein,Putative uncharacterized protein db:Uniclust30 e-value:1.2e-06
WP_076874457.1	site-specific integrase
WP_163872688.1	cytochrome-c oxidase, cbb3-type subunit I
WP_214709143.1	type I pullulanase
WP_056067495.1	polyphosphate kinase 1
WP_070504663.1	glycoside hydrolase family 65 protein
WP_144724274.1	elongation factor G
WP_214704811.1	cadmium-translocating P-type ATPase
WP_101883300.1	exonuclease
WP_097648770.1	tyrosine-type recombinase/integrase
WP_014481089.1	CDP-glycerol glycerophosphotransferase family protein
WP_214723666.1	ATP-binding protein
WP_125668786.1	EAL domain-containing protein
WP_161907450.1	cadmium-translocating P-type ATPase
WP_094912715.1	PBP1A family penicillin-binding protein
WP_002346660.1	copper-translocating P-type ATPase TcrB
WP_214727359.1	*hhblits annotated* DUF3794 domain-containing protein db:Uniclust30_2023 e-value:1.3e-143
WP_214726495.1	penicillin-binding protein 2
WP_214709685.1	DNA helicase RecQ
WP_001548175.1	HlyD family efflux transporter periplasmic adaptor subunit
WP_041114487.1	cadmium-translocating P-type ATPase
WP_214707397.1	formate dehydrogenase subunit alpha
WP_001395566.1	MobA/MobL family protein
WP_214705547.1	DUF262 domain-containing protein
WP_122646636.1	glycoside hydrolase family 3 C-terminal domain-containing protein
WP_010729228.1	bacteriocin-associated integral membrane protein
WP_142424953.1	hydantoinase/oxoprolinase family protein
WP_025193559.1	DNA cytosine methyltransferase
WP_142485325.1	peptidase domain-containing ABC transporter
WP_122646619.1	FUSC family protein
WP_002302038.1	alpha-galactosidase
WP_214705496.1	MMPL family transporter
WP_219810968.1	ATP-binding protein
WP_117761885.1	protease Lon-related BREX system protein BrxL
WP_214723461.1	immune inhibitor A
WP_062673585.1	elongation factor G
WP_001291323.1	cadmium-translocating P-type ATPase
WP_142961707.1	glycosyl hydrolase family 31
WP_004247681.1	bifunctional 23S rRNA (guanine(2069)-N(7))-methyltransferase RlmK/23S rRNA (guanine(2445)-N(2))-methyltransferase RlmL
WP_214726455.1	(Fe-S)-binding protein
WP_002590569.1	CHAP domain-containing protein
WP_214708732.1	PBP1A family penicillin-binding protein
WP_019725134.1	peptidase domain-containing ABC transporter
WP_142422853.1	BppU family phage baseplate upper protein
WP_004293554.1	DNA polymerase III subunit alpha
WP_119843535.1	phosphate acetyltransferase
WP_000824132.1	tyrosine-type recombinase/integrase
WP_114488336.1	DNA polymerase I
WP_002400706.1	ATP-binding cassette domain-containing protein
WP_127978624.1	phage tail protein
WP_045598229.1	polyphosphate kinase 1
WP_214706266.1	flagellar filament capping protein FliD
WP_016808263.1	type IV conjugative transfer system coupling protein TraD
WP_214724184.1	BglG family transcription antiterminator
WP_130084311.1	penicillin-binding protein 2
WP_177952559.1	isopeptide-forming domain-containing fimbrial protein
WP_039360049.1	glycine--tRNA ligase subunit beta
WP_214726430.1	acetate--CoA ligase family protein
WP_214723188.1	flagellar filament capping protein FliD
WP_000422420.1	*hhblits annotated* HypX db:Pdp70 e-value:3.1000000000000003e-236
WP_047795418.1	type I DNA topoisomerase
WP_214707673.1	DNA topoisomerase III
WP_008760844.1	ATP-dependent DNA helicase RecG
WP_060407907.1	type IA DNA topoisomerase
WP_048718065.1	tyrosine-type recombinase/integrase
WP_131623547.1	elongation factor G
WP_016807482.1	Mu transposase C-terminal domain-containing protein
WP_002511359.1	elongation factor G
WP_167770307.1	phage tail protein
WP_005790822.1	type IA DNA topoisomerase
WP_094913166.1	BglG family transcription antiterminator
WP_002508754.1	ATP-dependent zinc metalloprotease FtsH
WP_004294818.1	type IA DNA topoisomerase
WP_142437463.1	YtxH domain-containing protein
WP_086519897.1	protease Lon-related BREX system protein BrxL
WP_214723249.1	5'-nucleotidase C-terminal domain-containing protein
WP_005875993.1	BglG family transcription antiterminator
WP_006681040.1	transketolase
WP_015585953.1	membrane protein
WP_214725287.1	phage tail protein
WP_214726686.1	PBP1A family penicillin-binding protein
WP_142961708.1	glycoside hydrolase family 31 protein
WP_004311295.1	TonB-dependent receptor plug domain-containing protein
WP_061473769.1	RNA degradosome polyphosphate kinase
WP_214728436.1	penicillin-binding protein 1A
WP_214704563.1	glycine--tRNA ligase subunit beta
WP_214710372.1	glucose-specific PTS transporter subunit IIBC
WP_048781939.1	type I DNA topoisomerase
WP_002324658.1	sodium:proton antiporter
WP_139531345.1	AAA family ATPase
WP_004294816.1	bifunctional DNA primase/helicase
WP_002304230.1	DNA topoisomerase III
WP_003585834.1	BglG family transcription antiterminator
WP_214723569.1	penicillin-binding protein
WP_214704064.1	chemotaxis protein CheA
WP_004098991.1	DUF87 domain-containing protein
WP_002467557.1	copper-translocating P-type ATPase
WP_011114056.1	DNA topoisomerase III
WP_002369924.1	cysteine peptidase family C39 domain-containing protein
WP_004182117.1	TonB-dependent copper receptor
WP_073120169.1	methionine--tRNA ligase
WP_142958009.1	*hhblits annotated* Active helicase db:Uniclust30 e-value:1.2e-13
WP_086291406.1	*hhblits annotated* Chromosome segregation protein db:Uniclust30_2023 e-value:1.5e-251
WP_214706805.1	DUF4179 domain-containing protein
WP_214704428.1	sigma-54-dependent Fis family transcriptional regulator
WP_002360837.1	relaxase MobL
WP_178946879.1	*hhblits annotated* LPXTG-motif cell wall anchor domain protein db:Pdp70 e-value:1.9e-195
WP_214726611.1	ATP-binding protein
WP_032445660.1	ParB/RepB/Spo0J family partition protein
WP_118719414.1	ATP-binding protein
WP_006680842.1	TPM domain-containing protein
WP_214725705.1	MMPL family transporter
WP_040224527.1	methyltransferase domain-containing protein
WP_142437848.1	DEAD/DEAH box helicase
WP_144277180.1	*hhblits annotated* Cbb3-type cytochrome oxidase subunit 1 db:Pdp70 e-value:1.4999999999999999e-105
WP_214724787.1	ATP-dependent DNA helicase RecG
WP_039344304.1	phospholipase D-like domain-containing protein
WP_142958144.1	N-6 DNA methylase
WP_103631917.1	alpha-1,4-glucan--maltose-1-phosphate maltosyltransferase
WP_214709348.1	sigma-54-dependent Fis family transcriptional regulator
WP_214705794.1	*hhblits annotated* PhoD-like phosphatase db:Pdp70 e-value:1.1e-74
WP_214724277.1	molybdopterin oxidoreductase family protein
WP_173815261.1	beta-galactosidase
WP_024631104.1	ATP-dependent DNA helicase RecG
WP_118601148.1	lysine--tRNA ligase
WP_002440648.1	DUF1430 domain-containing protein
WP_024629346.1	transketolase
WP_002362822.1	DUF4357 domain-containing protein
WP_002367824.1	histidinol-phosphatase
WP_111975979.1	potassium-transporting ATPase subunit KdpB
WP_016269017.1	methionine--tRNA ligase
WP_215976828.1	IPT/TIG domain-containing protein
WP_116944355.1	alpha-glucosidase
WP_214704061.1	flagellar biosynthesis protein FlhA
WP_131623226.1	RNA polymerase sigma factor RpoD
WP_167770308.1	DUF859 family phage minor structural protein
WP_144725426.1	TonB-dependent copper receptor
WP_214722545.1	TRAP transporter permease
WP_019842061.1	DNA topoisomerase 3
WP_000192393.1	membrane protein
WP_006680598.1	DNA topoisomerase (ATP-hydrolyzing) subunit B
WP_006681126.1	threonine--tRNA ligase
WP_019706038.1	type I restriction-modification system subunit M
WP_200899400.1	flagellar biosynthesis protein FlhA
WP_119364821.1	*hhblits annotated* ATPase involved in DNA repair db:Pdp70 e-value:1.7999999999999998e-31
WP_214710315.1	TRAP transporter permease
WP_086311944.1	ATPase
WP_211782049.1	ATP-dependent zinc metalloprotease FtsH
WP_004181641.1	DNA helicase Rep
WP_023155377.1	Dam family site-specific DNA-(adenine-N6)-methyltransferase
WP_039369430.1	sigma-54-dependent Fis family transcriptional regulator
WP_214706580.1	beta-galactosidase
WP_104874109.1	phage tail protein
WP_151940624.1	DUF87 domain-containing protein
WP_214722569.1	FAD-dependent oxidoreductase
WP_214728458.1	ABC transporter ATP-binding protein/permease
WP_214723271.1	penicillin-binding transpeptidase domain-containing protein
WP_142434614.1	BppU family phage baseplate upper protein
WP_117762106.1	AlwI family type II restriction endonuclease
WP_010829996.1	P-loop NTPase fold protein
WP_015880313.1	catalase
WP_016807975.1	DNA topoisomerase III
WP_004348455.1	YWFCY domain-containing protein
WP_040243906.1	beta-galactosidase
WP_214724343.1	NAD-dependent DNA ligase LigA
WP_002292254.1	LysM peptidoglycan-binding domain-containing protein
WP_214725499.1	*hhblits annotated* Putative membrane protein db:Pdp70 e-value:1.3999999999999999e-24
WP_064097001.1	Zn-dependent oligopeptidase
WP_003177753.1	AAA family ATPase
WP_016240060.1	site-specific DNA-methyltransferase
WP_002418585.1	*hhblits annotated* Phage/plasmid primase, P4 family domain protein db:Pdp70 e-value:3.2e-07
WP_118719449.1	DUF1175 family protein
WP_127978076.1	BppU family phage baseplate upper protein
WP_043865906.1	restriction endonuclease subunit S
WP_002360818.1	*hhblits annotated* Repetin db:Pdp70 e-value:0.0061
WP_214723370.1	molybdopterin-dependent oxidoreductase
WP_214727729.1	LTA synthase family protein
WP_150923280.1	DNA helicase Rep
WP_006681132.1	S9 family peptidase
WP_002295818.1	transketolase
WP_023304012.1	choline BCCT transporter BetT
WP_015880520.1	type I pullulanase
WP_202762306.1	ATP-binding protein
WP_142962920.1	BppU family phage baseplate upper protein
WP_214725488.1	DUF853 family protein
WP_114555339.1	AAA family ATPase
WP_214705985.1	penicillin-binding transpeptidase domain-containing protein
WP_047795720.1	DHH family phosphoesterase
WP_214723236.1	phosphodiester glycosidase family protein
WP_149877086.1	urocanate hydratase
WP_231609728.1	phage terminase large subunit family protein
WP_000367186.1	cytochrome o ubiquinol oxidase subunit I
WP_112132907.1	HTH domain-containing protein
WP_117762073.1	right-handed parallel beta-helix repeat-containing protein
WP_008763503.1	oligopeptide transporter, OPT family
WP_021339908.1	methionine--tRNA ligase
WP_142434997.1	MobA/MobL family protein
WP_002315483.1	peptide ABC transporter substrate-binding protein
WP_142432207.1	AAA family ATPase
WP_214726159.1	S9 family peptidase
WP_161981206.1	glycosyltransferase
WP_016807440.1	*hhblits annotated* Pectate lyase superfamily protein db:Pdp70 e-value:0.0
WP_214726984.1	TRAP transporter permease
WP_214705819.1	*hhblits annotated* Integrase family protein db:Pdp70 e-value:1.7e-48
WP_192486407.1	YjhG/YagF family D-xylonate dehydratase
WP_004864359.1	ATP-binding domain-containing protein
WP_142424440.1	CDP-glycerol glycerophosphotransferase family protein
WP_173815363.1	methionine--tRNA ligase
WP_012726455.1	transketolase
WP_214726280.1	excinuclease ABC subunit UvrB
WP_024630574.1	DNA topoisomerase IV subunit B
WP_054287382.1	type IV secretion system protein VirB4
WP_214725521.1	metallophosphoesterase
WP_214724941.1	TRAP transporter permease
WP_103633738.1	primosomal protein N'
WP_142957999.1	DUF87 domain-containing protein
WP_086311950.1	SpaA isopeptide-forming pilin-related protein
WP_214723378.1	DHH family phosphoesterase
WP_214709207.1	heme lyase CcmF/NrfE family subunit
WP_024053281.1	ATP-dependent zinc metalloprotease FtsH
WP_024631412.1	cbb3-type cytochrome c oxidase subunit I
WP_047749109.1	site-specific DNA-methyltransferase
WP_150923301.1	calcium-binding protein
WP_211782817.1	DNA topoisomerase IV subunit B
WP_140455360.1	type IV secretory system conjugative DNA transfer family protein
WP_046465672.1	DHH family phosphoesterase
WP_214727037.1	TRAP transporter fused permease subunit
WP_006680367.1	DNA polymerase
WP_214728703.1	LTA synthase family protein
WP_099810410.1	ABC-F type ribosomal protection protein OptrA
WP_017901259.1	VWA domain-containing protein
WP_214724776.1	Stk1 family PASTA domain-containing Ser/Thr kinase
WP_071177727.1	TraM recognition domain-containing protein
WP_214728525.1	methionine--tRNA ligase
WP_006681734.1	DNA primase
WP_173815366.1	ABC-F family ATP-binding cassette domain-containing protein
WP_079349618.1	stage V sporulation protein D
WP_214705149.1	*hhblits annotated* GGDEF domain-containing protein (Fragment) db:Uniclust30_2023 e-value:2.1e-18
WP_002403489.1	*hhblits annotated* Plasmid-encoded protein PXO2.09 db:Pdp70 e-value:1.2e-10
WP_214722637.1	putative thiazole-containing bacteriocin maturation protein
WP_214729081.1	DNA mismatch repair endonuclease MutL
WP_142427777.1	penicillin binding protein PBP4B
WP_062694925.1	patatin-like phospholipase family protein
WP_052151278.1	site-specific DNA-methyltransferase
WP_214709290.1	1,4-alpha-glucan branching protein GlgB
WP_024630752.1	ABC-F family ATP-binding cassette domain-containing protein
WP_214725366.1	TRAP transporter permease
WP_214704420.1	methylmalonyl-CoA mutase subunit beta
WP_142430123.1	type-F conjugative transfer system mating-pair stabilization protein TraN
WP_214708661.1	DUF6449 domain-containing protein
WP_004870594.1	MBL fold metallo-hydrolase
WP_142423332.1	site-specific DNA-methyltransferase
WP_000163792.1	*hhblits annotated* Phosphodiesterase db:Pdp70 e-value:1.6e-58
WP_029427938.1	DUF4116 domain-containing protein
WP_050098014.1	site-specific integrase
WP_000037308.1	DUF262 domain-containing HNH endonuclease family protein
WP_142437755.1	phage tail protein
WP_142689095.1	recombinase family protein
WP_118601264.1	FAD-dependent oxidoreductase
WP_214708924.1	insertion element protein
WP_154400254.1	tyrosine-type recombinase/integrase
WP_214706693.1	DUF2075 domain-containing protein
WP_214710122.1	TOMM precursor leader peptide-binding protein
WP_080464797.1	*hhblits annotated* INTEGRAL MEMBRANE PROTEIN (Rhomboid family) db:Pdp70 e-value:7.1e-16
WP_181411807.1	ATP-binding protein
WP_002300833.1	PTS sugar transporter subunit IIA
WP_005868904.1	type IV secretion system DNA-binding domain-containing protein
WP_023050237.1	tetracycline resistance ribosomal protection protein TetB(P)
WP_091404662.1	heavy metal translocating P-type ATPase
WP_214706795.1	DUF2207 domain-containing protein
WP_142434735.1	alpha-glucuronidase
WP_214722636.1	TOMM precursor leader peptide-binding protein
WP_002389807.1	PTS sugar transporter subunit IIA
WP_001231127.1	type IV secretory system conjugative DNA transfer family protein
WP_214706009.1	serine/threonine-protein kinase
WP_002465826.1	polyglycerol-phosphate lipoteichoic acid synthase LtaS
WP_002518498.1	long-chain fatty acid--CoA ligase
WP_214722497.1	FtsX-like permease family protein
WP_150150557.1	plasmid recombination protein
WP_032734260.1	aconitate hydratase
WP_008863993.1	IS1634 family transposase
WP_142430046.1	DNA polymerase
WP_214705694.1	alkaline phosphatase family protein
WP_214728911.1	LTA synthase family protein
WP_106510617.1	AAA family ATPase
WP_214727296.1	ATP-dependent DNA helicase
WP_214723147.1	SEC-C domain-containing protein
WP_181002163.1	PspC domain-containing protein
WP_021339318.1	right-handed parallel beta-helix repeat-containing protein
WP_048948961.1	group II intron reverse transcriptase/maturase
WP_130083310.1	NAD(+) synthase
WP_214704779.1	threonine--tRNA ligase
WP_214705650.1	FtsX-like permease family protein
WP_019723641.1	*hhblits annotated* Phage/plasmid primase, P4 family domain protein db:Pdp70 e-value:1.8e-10
WP_215978279.1	RagB/SusD family nutrient uptake outer membrane protein
WP_142429752.1	ATPase
WP_150923281.1	molecular chaperone DnaK
WP_059387047.1	DUF927 domain-containing protein
WP_134327564.1	SPFH domain-containing protein
WP_238046181.1	ABC transporter substrate-binding protein
WP_211782032.1	DNA topoisomerase (ATP-hydrolyzing) subunit B
WP_009598739.1	ATP-binding protein
WP_009240735.1	FTR1 family protein
WP_214707832.1	asparagine synthetase B
WP_214710404.1	ATP-binding cassette domain-containing protein
WP_144724240.1	*hhblits annotated* FilF db:Uniclust30_2023 e-value:2.3e-228
WP_001027292.1	phage terminase large subunit family protein
WP_007209263.1	heavy metal translocating P-type ATPase
WP_002403438.1	AAA family ATPase
WP_004293868.1	tetracycline resistance ribosomal protection protein Tet(Q)
WP_003742263.1	ATP-binding cassette domain-containing protein
WP_002387629.1	MobA/MobL family protein
WP_215976420.1	RagB/SusD family nutrient uptake outer membrane protein
WP_214707010.1	ATP-dependent DNA helicase
WP_214728842.1	BglG family transcription antiterminator
WP_003454408.1	tetracycline resistance ribosomal protection protein Tet(44)
WP_214725689.1	cadmium-translocating P-type ATPase
WP_214708969.1	*hhblits annotated* Endonuclease MutS2 db:Pdp70 e-value:6e-186
WP_103632611.1	long-chain fatty acid--CoA ligase
WP_117762107.1	Dam family site-specific DNA-(adenine-N6)-methyltransferase
WP_215975046.1	NAD-binding protein
WP_214710321.1	molybdopterin biosynthesis protein
WP_010744454.1	ABC-F family ATP-binding cassette domain-containing protein
WP_089541239.1	*hhblits annotated* DarA protein db:Pdp70 e-value:2.7000000000000003e-223
WP_214724672.1	stage V sporulation protein D
WP_214705342.1	phage tail protein
WP_214723060.1	S-layer homology domain-containing protein
WP_214726073.1	alkaline phosphatase family protein
WP_137533084.1	phage terminase large subunit family protein
WP_000694765.1	type IV secretory system conjugative DNA transfer family protein
WP_002304880.1	beta-N-acetylhexosaminidase
WP_214724182.1	PTS mannitol transporter subunit IICBA
WP_002286940.1	group II intron reverse transcriptase/maturase
WP_214774293.1	polysaccharide biosynthesis protein
WP_142432379.1	DUF262 domain-containing protein
WP_023096292.1	DNA cytosine methyltransferase
WP_214728048.1	DUF294 nucleotidyltransferase-like domain-containing protein
WP_048364712.1	ATP-binding cassette domain-containing protein
WP_117762241.1	endo-1,4-beta-xylanase
WP_002286747.1	peptidase M13
WP_014072523.1	putative Ig domain-containing protein
WP_214728236.1	AMP-binding protein
WP_008766746.1	NADH-quinone oxidoreductase subunit NuoF
WP_142660663.1	heparinase II/III family protein
WP_214725750.1	*hhblits annotated* Putative glycosyltransferase db:Pdp70 e-value:1.1e-26
WP_142447348.1	PTS mannitol transporter subunit IICBA
WP_154398292.1	*hhblits annotated* Phage-related protein-like protein db:Pdp70 e-value:3.8e-34
WP_214710124.1	putative thiazole-containing bacteriocin maturation protein
WP_047730336.1	site-specific DNA-methyltransferase
WP_074034823.1	ABC-F family ATP-binding cassette domain-containing protein
WP_000407092.1	AAA family ATPase
WP_002592865.1	AAA family ATPase
WP_142427436.1	BglG family transcription antiterminator
WP_031911636.1	site-specific integrase
WP_140455329.1	efflux RND transporter permease subunit
WP_059762236.1	FTR1 family protein
WP_214729453.1	copper resistance protein CopC
WP_214707698.1	ABC-F type ribosomal protection protein
WP_214706893.1	ATP-binding cassette domain-containing protein
WP_152605785.1	*hhblits annotated* Primase db:Uniclust30 e-value:3.7e-09
WP_061389146.1	*hhblits annotated* Putative major teichoic acid biosynthesis protein C db:Pdp70 e-value:1.7e-256
WP_214726437.1	CocE/NonD family hydrolase
WP_114488112.1	*hhblits annotated* Tape measure domain containing protein db:Pdp70 e-value:4.5e-85
WP_214709229.1	asparagine synthase (glutamine-hydrolyzing)
WP_008439522.1	cadmium-translocating P-type ATPase
WP_214722918.1	1-deoxy-D-xylulose-5-phosphate synthase
WP_010744440.1	BglG family transcription antiterminator
WP_214723533.1	N-acetylmuramoyl-L-alanine amidase
WP_214723739.1	stalk domain-containing protein
WP_204822914.1	RagB/SusD family nutrient uptake outer membrane protein
WP_094912629.1	PrkA family serine protein kinase
WP_086414331.1	flavocytochrome c
WP_000963518.1	pyruvate dehydrogenase complex dihydrolipoyllysine-residue acetyltransferase
WP_016205408.1	MobA/MobL family protein
WP_214727107.1	selenocysteine-specific translation elongation factor
WP_163875607.1	*hhblits annotated* Uncultured bacterium genome assembly Metasoil_fosmids_resub (Fragment) db:Pdp70 e-value:7.7e-67
WP_214723354.1	tRNA uridine-5-carboxymethylaminomethyl(34) synthesis enzyme MnmG
WP_010715710.1	*hhblits annotated* Putative membrane protein db:Pdp70 e-value:9.600000000000001e-30
WP_016098481.1	group II intron reverse transcriptase/maturase
WP_016381783.1	FAD-dependent oxidoreductase
WP_001526918.1	DUF262 domain-containing HNH endonuclease family protein
WP_214727378.1	Xaa-Pro dipeptidyl-peptidase
WP_214704503.1	LTA synthase family protein
WP_001332815.1	FTR1 family iron permease
WP_214708333.1	diguanylate cyclase
WP_214705555.1	squalene--hopene cyclase
WP_021339305.1	PRD domain-containing protein
WP_001144706.1	SGNH/GDSL hydrolase family protein
WP_006681297.1	AMP-dependent synthetase/ligase
WP_013822176.1	adenylyl-sulfate reductase subunit alpha
WP_151877632.1	phage terminase large subunit family protein
WP_214708179.1	ATP-binding cassette domain-containing protein
WP_002303199.1	acetyltransferase
WP_214728645.1	diguanylate cyclase
WP_152605770.1	*hhblits annotated* Needle head proteins and tailspike db:Uniclust30 e-value:3.9e-06
WP_016243774.1	ATP-dependent endonuclease
WP_001096999.1	site-specific integrase
WP_002343321.1	heavy metal translocating P-type ATPase
WP_002585010.1	group II intron reverse transcriptase/maturase
WP_024631154.1	glucose PTS transporter subunit IIA
WP_149879735.1	IS1634 family transposase
WP_118368264.1	type IV secretory system conjugative DNA transfer family protein
WP_008761752.1	type IIA DNA topoisomerase subunit B
WP_150923292.1	transferrin-binding protein-like solute binding protein
WP_214726733.1	molecular chaperone HtpG
WP_033646794.1	dipeptide ABC transporter ATP-binding protein
WP_214725588.1	ABC-F type ribosomal protection protein
WP_161981247.1	thermonuclease family protein
WP_141335697.1	adenylate/guanylate cyclase domain-containing protein
WP_214722634.1	squalene--hopene cyclase
WP_214705222.1	Sec-dependent nitrous-oxide reductase
WP_073490668.1	DUF262 domain-containing protein
WP_002330681.1	group II intron reverse transcriptase/maturase
WP_214703698.1	cytochrome c oxidase subunit I
WP_053522647.1	TnsD family Tn7-like transposition protein
WP_173815444.1	tRNA uridine-5-carboxymethylaminomethyl(34) synthesis enzyme MnmG
WP_117814655.1	AAA family ATPase
WP_214724113.1	PTS fructose transporter subunit IIABC
WP_003585844.1	transcription antiterminator
WP_050471484.1	ABC-F family ATP-binding cassette domain-containing protein
WP_086414236.1	type IV secretory system conjugative DNA transfer family protein
WP_214728025.1	NADH-quinone oxidoreductase subunit L
WP_003568025.1	helix-turn-helix domain-containing protein
WP_214723056.1	stalk domain-containing protein
WP_055220894.1	DUF2194 domain-containing protein
WP_142962949.1	phage/plasmid primase, P4 family
WP_002532463.1	*hhblits annotated* ABC transporter db:Pdp70 e-value:1.1000000000000001e-149
WP_034272230.1	phage terminase large subunit family protein
WP_214705739.1	bifunctional homocysteine S-methyltransferase/methylenetetrahydrofolate reductase
WP_078625700.1	phage terminase large subunit family protein
WP_161170798.1	GGDEF domain-containing protein
WP_002320342.1	PRD domain-containing protein
WP_002355450.1	tyrosine decarboxylase
WP_214705420.1	sensor histidine kinase
WP_002337545.1	cadmium-translocating P-type ATPase
WP_214704863.1	monovalent cation:proton antiporter family protein
WP_105568072.1	glycoside hydrolase family 15 protein
WP_029593659.1	*hhblits annotated* Phage/plasmid primase, P4 family domain protein db:Pdp70 e-value:8e-17
WP_214703989.1	*hhblits annotated* Putative glycosyltransferase db:Pdp70 e-value:4.1e-26
WP_214724051.1	penicillin-binding protein
WP_029591439.1	DUF2357 domain-containing protein
WP_214727856.1	PAS domain-containing sensor histidine kinase
WP_118719884.1	ABC transporter ATP-binding protein/permease
WP_002883173.1	dihydroxy-acid dehydratase
WP_002592870.1	recombinase family protein
WP_115236021.1	heavy metal translocating P-type ATPase
WP_214704942.1	asparagine synthase (glutamine-hydrolyzing)
WP_142427394.1	*hhblits annotated* Phage/plasmid primase, P4 family domain protein db:Pdp70 e-value:2.9e-14
WP_142437460.1	ATP-binding protein
WP_046647183.1	HAMP domain-containing histidine kinase
WP_173815440.1	extracellular solute-binding protein
WP_079349668.1	molecular chaperone DnaK
WP_015881269.1	translational GTPase TypA
WP_010708505.1	recombinase family protein
WP_006680238.1	serine/threonine protein kinase
WP_021339287.1	bifunctional homocysteine S-methyltransferase/methylenetetrahydrofolate reductase
WP_149877097.1	*hhblits annotated* Transmembrane protein db:Uniclust30_2023 e-value:2.3e-210
WP_197099271.1	*hhblits annotated* Putative transmembrane protein db:Pdp70 e-value:4.3e-96
WP_015880238.1	cell wall metabolism sensor histidine kinase WalK
WP_107426086.1	recombinase family protein
WP_039354494.1	Hsp70 family protein
WP_214706423.1	aldehyde ferredoxin oxidoreductase family protein
WP_088015636.1	ThiF family adenylyltransferase
WP_002324646.1	DNA primase
WP_142425226.1	P-loop NTPase fold protein
WP_001243447.1	recombinase family protein
WP_000083762.1	phage tail protein
WP_002290389.1	carbohydrate-binding domain-containing protein
WP_073118953.1	membrane protein insertase YidC
WP_214728947.1	DNA ligase D
WP_000053822.1	type IV secretory system conjugative DNA transfer family protein
WP_103632485.1	phosphoenolpyruvate carboxykinase (GTP)
WP_002325253.1	tyrosine decarboxylase
WP_215975189.1	glutamine--fructose-6-phosphate transaminase (isomerizing)
WP_149959021.1	phage integrase SAM-like domain-containing protein
WP_214704589.1	translation elongation factor 4
WP_162274892.1	AbiA family abortive infection protein
WP_142421654.1	beta-glucoside-specific PTS transporter subunit IIABC
WP_013572604.1	ATP-dependent DNA helicase RecQ
WP_214725480.1	*hhblits annotated* PXO1 ORF14-like protein db:Pdp70 e-value:1.7e-46
WP_163871665.1	DUF87 domain-containing protein
WP_016243475.1	phage tail tape measure protein
WP_214722444.1	LTA synthase family protein
WP_066296084.1	cell wall metabolism sensor histidine kinase WalK
WP_016039584.1	terminase family protein
WP_002506237.1	cell wall metabolism sensor histidine kinase WalK
WP_000914978.1	group II intron reverse transcriptase/maturase
WP_214728143.1	oligoendopeptidase F
WP_130096102.1	*hhblits annotated* Chromosome segregation protein db:Pdp70 e-value:2e-43
WP_214706724.1	S9 family peptidase
WP_214705153.1	M6 family metalloprotease domain-containing protein
WP_214705148.1	*hhblits annotated* GGDEF domain-containing protein (Fragment) db:Uniclust30_2023 e-value:9.2e-10
WP_077932944.1	type IV secretory system conjugative DNA transfer family protein
WP_214726009.1	ABC transporter ATP-binding protein/permease
WP_064095615.1	phosphoenolpyruvate carboxykinase (GTP)
WP_214709563.1	*hhblits annotated* Dihydroorotate dehydrogenase db:Pdp70 e-value:2.6000000000000007e-180
WP_214728818.1	siderophore biosynthesis protein
WP_006680377.1	AAA family ATPase
WP_214707814.1	polysaccharide biosynthesis protein
WP_094912722.1	sensor histidine kinase
WP_021339281.1	assimilatory sulfite reductase (NADPH) flavoprotein subunit
WP_214709346.1	LysM peptidoglycan-binding domain-containing protein
WP_142962325.1	P-loop NTPase fold protein
WP_142689102.1	ATP-dependent endonuclease
WP_214705545.1	ATP-binding protein
WP_214722605.1	LysM peptidoglycan-binding domain-containing protein
WP_118368265.1	phage tail tip lysozyme
WP_024628460.1	DNA primase
WP_214726400.1	polysaccharide biosynthesis protein
WP_142430929.1	*hhblits annotated* Tail tape measure protein db:Pdp70 e-value:0.0043
WP_142431992.1	DUF6056 family protein
WP_117762226.1	glycoside hydrolase family 127 protein
WP_010721596.1	polysaccharide biosynthesis protein
WP_214704872.1	oligoendopeptidase F
WP_000925242.1	multicopper oxidase PcoA
WP_001245661.1	reverse transcriptase/maturase family protein
WP_000331804.1	terminase ATPase subunit family protein
WP_214705259.1	oligoendopeptidase F
WP_214724518.1	ABC transporter ATP-binding protein/permease
WP_001085751.1	ABC transporter ATP-binding protein/permease
WP_000343646.1	phage tail tape measure protein
WP_103632612.1	AMP-dependent synthetase/ligase
WP_023096278.1	phage tail protein
WP_064101476.1	YadA-like family protein
WP_214727885.1	DNA primase
WP_214728278.1	sensor histidine kinase
WP_214726670.1	oligoendopeptidase F
WP_114558077.1	*hhblits annotated* Putative carbohydrate-active enzyme db:Pdp70 e-value:1.6e-21
WP_039354520.1	ABC transporter permease
WP_214726751.1	adenine deaminase
WP_016807449.1	phage tail tape measure protein
WP_214707658.1	solute:sodium symporter family transporter
WP_214707757.1	ABC transporter ATP-binding protein/permease
WP_214722588.1	AIPR family protein
WP_002379809.1	P-loop NTPase fold protein
WP_154398272.1	DUF859 family phage minor structural protein
WP_033644461.1	beta-glucuronidase
WP_059766131.1	sodium-extruding oxaloacetate decarboxylase subunit alpha
WP_214706627.1	sensor histidine kinase
WP_214729405.1	assimilatory sulfite reductase (NADPH) flavoprotein subunit
WP_002325324.1	oligoendopeptidase F
WP_162548173.1	monovalent cation:proton antiporter-2 (CPA2) family protein
WP_214723701.1	sigma 54-interacting transcriptional regulator
WP_152605768.1	*hhblits annotated* Phage P22-like portal protein db:Pdp70 e-value:5.1e-39
WP_101542997.1	reverse transcriptase/maturase family protein
WP_056068063.1	cbb3-type cytochrome c oxidase subunit I
WP_195251631.1	*hhblits annotated* Putative replication protein db:Pdp70 e-value:4.500000000000001e-65
WP_084881616.1	AAA family ATPase
WP_214705633.1	S9 family peptidase
WP_214724180.1	glutamine--fructose-6-phosphate transaminase (isomerizing)
WP_144724261.1	ABC transporter substrate-binding protein
WP_142447323.1	ATP-binding protein
WP_008777660.1	reverse transcriptase domain-containing protein
WP_010784520.1	*hhblits annotated* Major tail protein db:Pdp70 e-value:1.2e-187
WP_214706167.1	LTA synthase family protein
WP_040318607.1	chloride channel protein
WP_214727854.1	methyl-accepting chemotaxis protein
WP_215978278.1	carbamoyltransferase
WP_070540305.1	bifunctional biotin--
WP_011107640.1	bifunctional DNA primase/helicase
WP_068921158.1	*hhblits annotated* Thiazole synthase db:Pdp70 e-value:9.000000000000001e-105
WP_026055970.1	glycoside hydrolase family 13 protein
WP_214729530.1	ABC transporter substrate-binding protein
WP_214709514.1	TIGR04190 family B12-binding domain/radical SAM domain protein
WP_142421844.1	ABC transporter ATP-binding protein/permease
WP_070064646.1	ankyrin repeat domain-containing protein
WP_068713284.1	ABC transporter ATP-binding protein/permease
WP_165932520.1	ATP-binding protein
WP_214707076.1	ABC transporter transmembrane domain-containing protein
WP_215975314.1	carboxypeptidase-like regulatory domain-containing protein
WP_214709951.1	methyl-accepting chemotaxis protein
WP_000181735.1	ATP-dependent helicase
WP_214724839.1	penicillin-binding protein 2
WP_173815548.1	family 43 glycosylhydrolase
WP_214705190.1	LPXTG cell wall anchor domain-containing protein
WP_214707821.1	ABC transporter ATP-binding protein/permease
WP_214782551.1	excinuclease ABC subunit UvrC
WP_112921572.1	*hhblits annotated* Gp71 db:Pdp70 e-value:8.3e-11
WP_109023281.1	terminase large subunit
WP_214833180.1	excinuclease ABC subunit UvrC
WP_214709097.1	CocE/NonD family hydrolase
WP_142477126.1	DegV family EDD domain-containing protein
WP_214726935.1	L-lactate permease
WP_214704677.1	SafA/ExsA family spore coat assembly protein
WP_214725061.1	excinuclease ABC subunit UvrC
WP_149887996.1	transposase
WP_142422577.1	L-fucose isomerase
WP_214726727.1	oligoendopeptidase F
WP_214707344.1	ATP-binding protein
WP_103632988.1	ABC transporter ATP-binding protein/permease
WP_214725716.1	L-lactate permease
WP_214741567.1	acyl-CoA dehydrogenase family protein
WP_010745993.1	*hhblits annotated* Putative membrane protein db:Pdp70 e-value:1.2e-43
WP_214726863.1	phosphomethylpyrimidine synthase ThiC
WP_214727779.1	ABC-F type ribosomal protection protein
WP_142482625.1	head protein
WP_214725612.1	gamma-glutamyltransferase
WP_065804381.1	*hhblits annotated* PGAP1-like protein db:Pdp70 e-value:1.9000000000000001e-59
WP_181870799.1	phage portal protein
WP_010744507.1	V-type ATP synthase subunit A
WP_038607293.1	translation elongation factor 4
WP_002604483.1	type IV secretory system conjugative DNA transfer family protein
WP_071742919.1	DUF262 domain-containing HNH endonuclease family protein
WP_214726403.1	heparinase II/III family protein
WP_002364115.1	beta-galactosidase
WP_181002155.1	L-serine ammonia-lyase, iron-sulfur-dependent, subunit alpha
WP_009241008.1	succinate dehydrogenase flavoprotein subunit
WP_214704610.1	M3 family oligoendopeptidase
WP_163873252.1	acyl-CoA dehydrogenase family protein
WP_215975313.1	carboxypeptidase-like regulatory domain-containing protein
WP_214724884.1	aspartate--tRNA ligase
WP_214706057.1	sensor histidine kinase
WP_114488610.1	*hhblits annotated* DNA translocase FtsK db:Uniclust30_2023 e-value:2.4e-20
WP_142422713.1	sigma-54-dependent transcriptional regulator
WP_214727026.1	succinate dehydrogenase flavoprotein subunit
WP_214725895.1	acyl-CoA dehydrogenase family protein
WP_073125298.1	histidine kinase
WP_046448491.1	transposase
WP_214725741.1	BatA domain-containing protein
WP_001329522.1	pentapeptide repeat-containing protein
WP_149888000.1	transposase
WP_049691233.1	ABC transporter ATP-binding protein/permease
WP_002289105.1	aspartate--tRNA ligase
WP_000727577.1	ABC transporter ATP-binding protein/permease
WP_065425925.1	*hhblits annotated* Plasmid encoded RepA protein db:Uniclust30_2023 e-value:6.799999999999999e-53
WP_214724147.1	sensor histidine kinase
WP_122646629.1	family 43 glycosylhydrolase
WP_032442195.1	recombinase family protein
WP_106510614.1	terminase ATPase subunit family protein
WP_214722570.1	sigma 54-interacting transcriptional regulator
WP_173815411.1	ABC transporter ATP-binding protein/permease
WP_016242314.1	terminase ATPase subunit family protein
WP_096397651.1	LPXTG cell wall anchor domain-containing protein
WP_010729344.1	glycoside hydrolase family 3 protein
WP_214726551.1	ATP-binding protein
WP_005680448.1	DUF3945 domain-containing protein
WP_008766747.1	NADH-dependent
WP_078147027.1	ABC transporter ATP-binding protein/permease
WP_214726184.1	glycoside hydrolase family 13 protein
WP_024628429.1	ABC transporter ATP-binding protein
WP_040975727.1	EAL domain-containing protein
WP_151805583.1	alkaline phosphatase D family protein
WP_163876057.1	RagB/SusD family nutrient uptake outer membrane protein
WP_006681687.1	penicillin-binding protein 2
WP_031299630.1	terminase ATPase subunit family protein
WP_006680222.1	L-fucose isomerase
WP_214727054.1	2-oxoacid:acceptor oxidoreductase subunit alpha
WP_142427309.1	AAA family ATPase
WP_104681008.1	plasmid recombination protein
WP_214726542.1	pyruvate kinase
WP_214722586.1	DNA cytosine methyltransferase
WP_065804374.1	type VI secretion system baseplate subunit TssF
WP_214709875.1	B12-binding domain-containing radical SAM protein
WP_174829513.1	*hhblits annotated* IIIa capsid protein db:Pdp70 e-value:1.9e-210
WP_144724260.1	ABC transporter substrate-binding protein
WP_214709476.1	ABC transporter transmembrane domain-containing protein
WP_103633580.1	thiol reductant ABC exporter subunit CydC
WP_118601256.1	histidine kinase
WP_214704638.1	*hhblits annotated* Phage integrase family protein db:Pdp70 e-value:6.6e-83
WP_002504062.1	beta-lactam sensor/signal transducer BlaR1
WP_214704940.1	glycoside hydrolase family 13 protein
WP_004293558.1	PHP domain-containing protein
WP_029486107.1	glycoside hydrolase family 13 protein
WP_214729181.1	alkaline phosphatase
WP_214724516.1	ABC transporter ATP-binding protein/permease
WP_134327565.1	bifunctional alpha/beta hydrolase/class I SAM-dependent methyltransferase
WP_214722749.1	SulP family inorganic anion transporter
WP_002286185.1	adenine deaminase
WP_142427881.1	ATP-binding protein
WP_094912662.1	phospho-sugar mutase
WP_214709276.1	2-succinyl-5-enolpyruvyl-6-hydroxy-3-cyclohexene-1-carboxylic-acid synthase
WP_001556710.1	arsenite efflux transporter ATPase subunit ArsA
WP_180979694.1	arsenical pump-driving ATPase
WP_062624035.1	recombinase family protein
WP_053780425.1	biosynthetic-type acetolactate synthase large subunit
WP_114516364.1	sensor domain-containing diguanylate cyclase
WP_214724890.1	SH3 domain-containing protein
WP_214728360.1	phospho-sugar mutase
WP_006270455.1	ABC transporter ATP-binding protein/permease
WP_103631977.1	MtrAB system histidine kinase MtrB
WP_214707075.1	ABC transporter transmembrane domain-containing protein
WP_214726768.1	adenine deaminase
WP_214706108.1	sensor histidine kinase
WP_043865905.1	AAA family ATPase
WP_117813407.1	extracellular solute-binding protein
WP_174129401.1	BppU family phage baseplate upper protein
WP_055227858.1	dihydroxy-acid dehydratase
WP_029603006.1	terminase large subunit
WP_214708753.1	AAA family ATPase
WP_214705742.1	carbon starvation protein A
WP_214724382.1	amidohydrolase family protein
WP_012726719.1	pyruvate kinase
WP_004802645.1	ABC transporter ATP-binding protein/permease
WP_214709081.1	mechanosensitive ion channel
WP_001114256.1	ABC transporter ATP-binding protein/permease
WP_163872217.1	serine hydrolase
WP_163871656.1	phospho-sugar mutase
WP_150923305.1	DUF927 domain-containing protein
WP_118601259.1	SGNH/GDSL hydrolase family protein
WP_214726229.1	ABC transporter substrate-binding protein
WP_117762105.1	AIPR family protein
WP_214729099.1	2-oxoacid:acceptor oxidoreductase subunit alpha
WP_141703552.1	TOMM precursor leader peptide-binding protein
WP_214722733.1	phospho-sugar mutase
WP_064096999.1	ABC transporter ATP-binding protein
WP_010727101.1	*hhblits annotated* Legume lectin domain-containing protein db:Pdp70 e-value:2.3999999999999997e-46
WP_118742327.1	GerAB/ArcD/ProY family transporter
WP_117860120.1	RagB/SusD family nutrient uptake outer membrane protein
WP_119845960.1	biosynthetic-type acetolactate synthase large subunit
WP_214706637.1	methyl-accepting chemotaxis protein
WP_214728836.1	ABC transporter ATP-binding protein/permease
WP_214728820.1	siderophore biosynthesis protein
WP_000947369.1	ABC transporter ATP-binding protein/permease
WP_142958046.1	protein phosphatase 2C domain-containing protein
WP_032738458.1	amidohydrolase
WP_002398479.1	terminase large subunit
WP_131625296.1	30S ribosomal protein S1
WP_004118832.1	ABC transporter ATP-binding protein
WP_017474986.1	N-6 DNA methylase
WP_173815417.1	sensor histidine kinase
WP_214706188.1	M14 family metallocarboxypeptidase
WP_214726008.1	ABC transporter ATP-binding protein/permease
WP_214722558.1	aromatic amino acid hydroxylase
WP_005807126.1	ParB/RepB/Spo0J family partition protein
WP_002551012.1	dihydroxyacetone kinase family protein
WP_003585826.1	sigma-54-dependent transcriptional regulator
WP_214726477.1	PAS domain S-box protein
WP_002365106.1	terminase large subunit
WP_012726713.1	HAMP domain-containing sensor histidine kinase
WP_079941807.1	relaxase/mobilization nuclease domain-containing protein
WP_111702529.1	IS1634 family transposase
WP_024629894.1	ABC transporter ATP-binding protein/permease
WP_032490394.1	colicin structural protein
WP_142434677.1	*hhblits annotated* Putative membrane protein db:Pdp70 e-value:9.8e-76
WP_142962324.1	DUF4209 domain-containing protein
WP_214709365.1	ABC transporter ATP-binding protein/permease
WP_214704644.1	site-specific DNA-methyltransferase
WP_064785254.1	ABC transporter permease/substrate binding protein
WP_000620708.1	ABC transporter ATP-binding protein/permease
WP_214707909.1	ABC transporter ATP-binding protein/permease
WP_016177792.1	type IV secretory system conjugative DNA transfer family protein
WP_214704767.1	DNA polymerase/3'-5' exonuclease PolX
WP_214728013.1	S8 family serine peptidase
WP_214726769.1	glycosyl hydrolase family 18 protein
WP_064207340.1	ABC transporter ATP-binding protein/permease
WP_094285095.1	terminase large subunit
WP_211495034.1	DNA topoisomerase 3
WP_025271984.1	AAA family ATPase
WP_158584332.1	DUF5060 domain-containing protein
WP_214704888.1	ABC transporter substrate-binding protein
WP_197314099.1	proline--tRNA ligase
WP_214706943.1	glycosyltransferase family 4 protein
WP_214704711.1	sensor domain-containing diguanylate cyclase
WP_214723402.1	recombinase family protein
WP_047795137.1	phosphoenolpyruvate--protein phosphotransferase
WP_011114051.1	P-type conjugative transfer protein TrbL
WP_214708341.1	acetate--CoA ligase
WP_214706633.1	acetolactate synthase large subunit
WP_006680954.1	ABC transporter ATP-binding protein/permease
WP_008436527.1	C13 family peptidase
WP_214706324.1	methyl-accepting chemotaxis protein
WP_139280870.1	choice-of-anchor J domain-containing protein
WP_214709010.1	ABC-F type ribosomal protection protein
WP_214729407.1	assimilatory sulfite reductase (NADPH) hemoprotein subunit
WP_053784420.1	DNA repair protein RecN
WP_214705779.1	alpha/beta hydrolase fold domain-containing protein
WP_118659914.1	phospho-sugar mutase
WP_214280671.1	phage terminase large subunit
WP_214725034.1	acetolactate synthase large subunit
WP_002362819.1	recombinase family protein
WP_214725643.1	GMC family oxidoreductase
WP_038705582.1	proline--tRNA ligase
WP_173815364.1	extracellular solute-binding protein
WP_214708174.1	dihydroxy-acid dehydratase
WP_014262670.1	DNA topoisomerase 3
WP_088015167.1	*hhblits annotated* A3_A3 db:Uniclust30 e-value:2.8e-05
WP_214703925.1	NFACT family protein
WP_014478171.1	acetolactate synthase AlsS
WP_142427363.1	2-succinyl-5-enolpyruvyl-6-hydroxy-3-cyclohexene-1-carboxylic-acid synthase
WP_010727108.1	DUF4091 domain-containing protein
WP_214704403.1	methyl-accepting chemotaxis protein
WP_142971913.1	*hhblits annotated* Transglycosylase db:Pdp70 e-value:0.01
WP_081134380.1	class I mannose-6-phosphate isomerase
WP_004838399.1	ABC transporter ATP-binding protein/permease
WP_102811974.1	terminase large subunit
WP_000774705.1	*hhblits annotated* Phage portal protein db:Pdp70 e-value:3.3e-197
WP_214705388.1	alpha-glucosidase
WP_088015149.1	*hhblits annotated* Replication protein db:Uniclust30_2023 e-value:1.2e-241
WP_142437719.1	*hhblits annotated* ABC-three component systems C-terminal domain-containing protein db:Uniclust30_2023 e-value:1.7e-196
WP_021339280.1	NADPH-dependent assimilatory sulfite reductase hemoprotein subunit
WP_045344294.1	type I restriction-modification system subunit M
WP_214725698.1	gamma-glutamyltransferase
WP_004802649.1	ABC transporter ATP-binding protein/permease
WP_214727447.1	PucR family transcriptional regulator ligand-binding domain-containing protein
WP_000122735.1	thiamine pyrophosphate-binding protein
WP_000067710.1	*hhblits annotated* Major capsid protein, Portal protein db:Uniclust30 e-value:1.8e-15
WP_000143988.1	terminase
WP_214709770.1	methyl-accepting chemotaxis protein
WP_153151771.1	transposase
WP_124019094.1	glycoside hydrolase family 13 protein
WP_214704883.1	peptide ABC transporter substrate-binding protein
WP_214704823.1	long-chain-fatty-acid--CoA ligase
WP_134326153.1	ABC transporter substrate-binding protein
WP_004900700.1	urease subunit alpha
WP_214725798.1	proline--tRNA ligase
WP_214726994.1	dihydroxy-acid dehydratase
WP_214729551.1	DNA polymerase III subunit gamma/tau
WP_174829512.1	*hhblits annotated* Penton protein db:Uniclust30 e-value:1.7e-230
WP_130084842.1	potassium-transporting ATPase subunit KdpA
WP_215976250.1	sulfate permease
WP_016243842.1	50S ribosome-binding GTPase
WP_049500149.1	acetolactate synthase large subunit
WP_214729379.1	transglutaminase domain-containing protein
WP_016807980.1	ParB family protein
WP_039272870.1	AAA family ATPase
WP_214724247.1	mechanosensitive ion channel
WP_214705401.1	NAD-dependent malic enzyme
WP_142434739.1	sugar ABC transporter substrate-binding protein
WP_002286774.1	SpaH/EbpB family LPXTG-anchored major pilin
WP_214722473.1	PrpR N-terminal domain-containing protein
WP_020324177.1	D-lactate dehydrogenase
WP_047957177.1	*hhblits annotated* PXO1 ORF14-like protein db:Pdp70 e-value:1.6e-232
WP_214708817.1	arginine--tRNA ligase
WP_214727191.1	cbb3-type cytochrome c oxidase subunit I
WP_214726101.1	ABC transporter ATP-binding protein
WP_101014742.1	MobA/MobL family protein
WP_035585704.1	dNTP triphosphohydrolase
WP_106613140.1	ribulokinase
WP_142422847.1	terminase large subunit
WP_214709830.1	M3 family oligoendopeptidase
WP_005727563.1	IS1182 family transposase
WP_002299871.1	oleate hydratase
WP_214706181.1	serine hydrolase
WP_214704435.1	DNA repair protein RecN
WP_002371772.1	terminase large subunit
WP_214726353.1	arginine--tRNA ligase
WP_214706124.1	iron ABC transporter permease
WP_214708321.1	septation ring formation regulator EzrA
WP_049501239.1	sensor histidine kinase
WP_007180429.1	site-specific integrase
WP_214726343.1	formate--tetrahydrofolate ligase
WP_005819475.1	ArdC-like ssDNA-binding domain-containing protein
WP_217108499.1	ABC transporter ATP-binding protein
WP_214722982.1	DEAD/DEAH box helicase
WP_032669185.1	iron ABC transporter permease
WP_000012966.1	colicin E3/pyocin S6 family cytotoxin
WP_039360045.1	apolipoprotein N-acyltransferase
WP_039348195.1	c-type cytochrome
WP_055225796.1	AAA family ATPase
WP_142689045.1	*hhblits annotated* Putative tail spike protein db:Pdp70 e-value:2e-14
WP_214709911.1	alpha,alpha-phosphotrehalase
WP_214706077.1	alpha-glucosidase
WP_015880822.1	b(o/a)3-type cytochrome-c oxidase subunit 1
WP_024633084.1	dihydroxy-acid dehydratase
WP_010784826.1	relaxase/mobilization nuclease domain-containing protein
WP_214705194.1	*hhblits annotated* DUF4878 domain-containing protein db:Uniclust30_2023 e-value:8.2e-50
WP_214728654.1	septation ring formation regulator EzrA
WP_103632930.1	phosphoenolpyruvate--protein phosphotransferase
WP_003158917.1	mercury(II) reductase
WP_215976270.1	*hhblits annotated* Peptidase M61 db:Pdp70 e-value:2.3e-143
WP_024360721.1	IS21 family transposase
WP_049702337.1	group II intron reverse transcriptase/maturase
WP_140455349.1	glycosyltransferase family 39 protein
WP_118719900.1	phospho-sugar mutase
WP_142432200.1	amidohydrolase family protein
WP_010780435.1	PTS lactose transporter subunit IIBC
WP_000124510.1	recombinase family protein
WP_036341629.1	energy-dependent translational throttle protein EttA
WP_214708540.1	alpha-glucosidase
WP_214722529.1	multicopper oxidase domain-containing protein
WP_049289204.1	DDE-type integrase/transposase/recombinase
WP_166917104.1	nitrite/sulfite reductase
WP_111975978.1	potassium-transporting ATPase subunit KdpA
WP_154400066.1	phage minor capsid protein
WP_210168645.1	cytochrome P450, partial
WP_007559167.1	MAC/perforin domain-containing protein
WP_024630273.1	ribonuclease J
WP_214708623.1	glycoside hydrolase family 55 protein
WP_094912661.1	glycerol-3-phosphate dehydrogenase/oxidase
WP_138146599.1	proline--tRNA ligase
WP_117762291.1	recombinase family protein
WP_029486096.1	D-lactate dehydrogenase
WP_214726392.1	S8 family peptidase
WP_130084142.1	SulP family inorganic anion transporter
WP_214727486.1	*hhblits annotated* Nucleic acid binding protein db:Pdp70 e-value:1e-181
WP_006681755.1	arginine--tRNA ligase
WP_015881351.1	DAK2 domain-containing protein
WP_203302081.1	bifunctional diguanylate cyclase/phosphodiesterase
WP_002569190.1	recombinase family protein
WP_123861194.1	heparinase II/III family protein
WP_000115637.1	glycosyltransferase
WP_214722541.1	thiamine pyrophosphate-binding protein
WP_119845663.1	amino acid carrier protein
WP_214705780.1	long-chain fatty acid--CoA ligase
WP_214709336.1	*hhblits annotated* Peptidase M4 db:Pdp70 e-value:0.009
WP_006681426.1	glucose-6-phosphate isomerase
WP_117762227.1	family 43 glycosylhydrolase
WP_163875613.1	alkaline phosphatase family protein
WP_214724785.1	DAK2 domain-containing protein
WP_214708874.1	AarF/ABC1/UbiB kinase family protein
WP_214722471.1	ribonuclease J
WP_215975328.1	tetratricopeptide repeat protein
WP_131624294.1	energy-dependent translational throttle protein EttA
WP_006681437.1	fumarate hydratase
WP_215978276.1	*hhblits annotated* O-GlcNAc transferase db:Pdp70 e-value:1.1e-33
WP_142447261.1	SpaH/EbpB family LPXTG-anchored major pilin
WP_118601262.1	extracellular solute-binding protein
WP_142422464.1	*hhblits annotated* Mur ligase db:Pdp70 e-value:2.9e-127
WP_142962288.1	ATP-dependent helicase
WP_024633390.1	ABC transporter substrate-binding protein
WP_062810438.1	recombinase family protein
WP_058321097.1	terminase large subunit, partial
WP_000042123.1	recombinase family protein
WP_179132812.1	sensor histidine kinase
WP_214723577.1	arginine--tRNA ligase
WP_215974656.1	dihydroxy-acid dehydratase
WP_006680939.1	DNA repair protein RecN
WP_118720436.1	AAA family ATPase
WP_059763398.1	PleD family two-component system response regulator
WP_000754399.1	M4 family metallopeptidase
WP_062810437.1	recombinase family protein
WP_053033694.1	IS1182 family transposase
WP_214728046.1	cation acetate symporter
WP_118595816.1	extracellular solute-binding protein
WP_142434678.1	*hhblits annotated* Putative membrane protein db:Pdp70 e-value:3.5e-83
WP_031422616.1	PTS transporter subunit EIIC
WP_012372796.1	group II intron reverse transcriptase/maturase
WP_214725018.1	ATP-dependent protease LonB
WP_214707836.1	acyl-CoA dehydrogenase family protein
WP_214703639.1	ribonuclease J
WP_229035895.1	IS66 family transposase
WP_032846315.1	ISL3 family transposase
WP_214725816.1	ribonuclease J
WP_142431787.1	50S ribosome-binding GTPase
WP_151877654.1	*hhblits annotated* Phage protein db:Pdp70 e-value:4.500000000000001e-86
WP_128538051.1	alpha-glucosidase
WP_004893615.1	ABC transporter substrate-binding protein
WP_019725230.1	malonate decarboxylase subunit alpha
WP_009249723.1	relaxase/mobilization nuclease domain-containing protein
WP_191995966.1	phosphate ABC transporter permease PstA
WP_015881439.1	ribonuclease J
WP_040318508.1	ATP-binding protein
WP_142421679.1	DUF2075 domain-containing protein
WP_141181836.1	arginine--tRNA ligase
WP_049549982.1	molecular chaperone HscC
WP_064097039.1	outer membrane protein transport protein
WP_214707942.1	ribonuclease J
WP_071565450.1	acetolactate synthase AlsS
WP_214728935.1	glycerol-3-phosphate dehydrogenase/oxidase
WP_010535434.1	IS66 family transposase
WP_214706916.1	M4 family metallopeptidase
WP_117762083.1	IS66 family transposase
WP_118719614.1	ribonuclease J
WP_214726647.1	urocanate hydratase
WP_142667668.1	terminase large subunit
WP_004296258.1	IS1182 family transposase
WP_172625575.1	malate dehydrogenase (quinone)
WP_004319152.1	group II intron reverse transcriptase/maturase
WP_135172298.1	FIVAR domain-containing protein
WP_000625088.1	terminase large subunit
WP_142434591.1	DUF2075 domain-containing protein
WP_002288608.1	protein O-GlcNAcase
WP_214704705.1	GspE/PulE family protein
WP_214707430.1	PAS domain-containing sensor histidine kinase
WP_214723487.1	alpha-glucosidase
WP_161145559.1	recombinase family protein
WP_003219919.1	ABC transporter ATP-binding protein
WP_072002489.1	DEAD/DEAH box helicase
WP_002360838.1	*hhblits annotated* Ppd10 db:Pdp70 e-value:2.2e-51
WP_043610452.1	DUF4099 domain-containing protein
WP_214707417.1	glutamine--tRNA ligase/YqeY domain fusion protein
WP_062624047.1	AMP-binding protein
WP_161204575.1	IS1182 family transposase
WP_080974081.1	*hhblits annotated* Cell surface protein db:Uniclust30_2023 e-value:1.5e-77
WP_214708226.1	b(o/a)3-type cytochrome-c oxidase subunit 1
WP_214706190.1	C39 family peptidase
WP_117762172.1	putative manganese-dependent inorganic diphosphatase
WP_004316241.1	group II intron reverse transcriptase/maturase
WP_214705849.1	peptide ABC transporter substrate-binding protein
WP_214705421.1	extracellular solute-binding protein
WP_214705143.1	methyl-accepting chemotaxis protein
WP_214704931.1	CoA-disulfide reductase
WP_060555344.1	intermembrane transport protein PqiB
WP_142422167.1	SpaH/EbpB family LPXTG-anchored major pilin
WP_214728619.1	multicopper oxidase family protein
WP_142421559.1	AAA family ATPase
WP_142961676.1	MobA/MobL family protein
WP_214707415.1	M20/M25/M40 family metallo-hydrolase
WP_215975294.1	C45 family autoproteolytic acyltransferase/hydolase
WP_138479345.1	S41 family peptidase
WP_214704893.1	peptide-binding protein
WP_118601296.1	ABC transporter substrate-binding protein
WP_214725452.1	peptide ABC transporter substrate-binding protein
WP_015365091.1	fatty acid kinase catalytic subunit FakA
WP_149887971.1	transposase
WP_032509851.1	terminase large subunit
WP_048991027.1	methyl-accepting chemotaxis protein
WP_023633617.1	alpha-amylase
WP_131621288.1	chaperonin GroEL
WP_001097732.1	group II intron reverse transcriptase/maturase
WP_214726561.1	NAD(P)/FAD-dependent oxidoreductase
WP_162542215.1	pore-forming bacteriocin colicin K
WP_163873177.1	RagB/SusD family nutrient uptake outer membrane protein
WP_002883142.1	acetolactate synthase 2 catalytic subunit
WP_002362735.1	DUF2326 domain-containing protein
WP_002467108.1	*hhblits annotated* Sec-c motif db:Pdp70 e-value:0.022
WP_007516570.1	recombinase family protein
WP_104879359.1	DUF927 domain-containing protein
WP_214728856.1	DUF2075 domain-containing protein
WP_142962403.1	sensor histidine kinase
WP_082139543.1	sel1 repeat family protein
WP_118719339.1	IS66 family transposase
WP_023629316.1	acetolactate synthase large subunit
WP_214705668.1	diguanylate cyclase
WP_221929636.1	HIRAN domain-containing protein
WP_214727585.1	YceG family protein
WP_215976271.1	S41 family peptidase
WP_006681649.1	GAF domain-containing protein
WP_163597500.1	mercury(II) reductase
WP_214705119.1	ABC transporter substrate-binding protein
WP_214723777.1	DUF839 domain-containing protein
WP_060793391.1	MobA/MobL family protein
WP_025694289.1	trypsin-like peptidase domain-containing protein
WP_039360325.1	gamma-glutamyltransferase family protein
WP_002381454.1	terminase large subunit
WP_004177924.1	ubiquinone biosynthesis regulatory protein kinase UbiB
WP_004144753.1	thiamine pyrophosphate-binding protein
WP_103631926.1	F0F1 ATP synthase subunit alpha
WP_004201176.1	chaperonin GroEL
WP_033079677.1	alpha-keto acid decarboxylase family protein
WP_214707151.1	peptide ABC transporter substrate-binding protein
WP_142422638.1	terminase large subunit
WP_002286835.1	phosphoenolpyruvate carboxykinase (ATP)
WP_142423243.1	recombinase family protein
WP_010715978.1	peptide pheromone-binding protein TraC
WP_014776106.1	trypsin-like peptidase domain-containing protein
WP_008761073.1	ATP-binding cassette domain-containing protein
WP_214709263.1	methionine--tRNA ligase
WP_077019763.1	DUF4942 domain-containing protein
WP_012727504.1	AarF/UbiB family protein
WP_007851401.1	LuxR C-terminal-related transcriptional regulator
WP_002349576.1	YfhO family protein
WP_117762007.1	hydroxylamine reductase
WP_214732102.1	chaperonin GroEL
WP_214724662.1	bacillithiol biosynthesis cysteine-adding enzyme BshC
WP_142437262.1	glycoside hydrolase family 43 protein
WP_214703785.1	bacillithiol biosynthesis cysteine-adding enzyme BshC
WP_118782632.1	IS21 family transposase
WP_172282848.1	phosphoenolpyruvate carboxykinase (ATP)
WP_010729338.1	mannitol dehydrogenase family protein
WP_214706079.1	alpha-glucosidase
WP_214723583.1	acetolactate synthase large subunit
WP_214705741.1	M4 family metallopeptidase
WP_131625653.1	CTP synthase
WP_214722774.1	cytochrome c biogenesis protein ResB
WP_214704531.1	Na/Pi cotransporter family protein
WP_215978247.1	PAS domain-containing protein
WP_215978244.1	CTP synthase
WP_214708459.1	ABC transporter permease subunit
WP_103632818.1	ABC transporter substrate-binding protein
WP_214727475.1	sensor histidine kinase
WP_214709161.1	polysaccharide biosynthesis protein
WP_039360048.1	*hhblits annotated* TPR repeat-containing protein db:Pdp70 e-value:2.3e-91
WP_118720326.1	phosphoenolpyruvate--protein phosphotransferase
WP_214724220.1	peptide ABC transporter substrate-binding protein
WP_152605742.1	*hhblits annotated* Needle head proteins and tailspike db:Uniclust30 e-value:3.6e-16
WP_114550521.1	acylneuraminate cytidylyltransferase
WP_214706023.1	SWIM zinc finger family protein
WP_214705258.1	PAS domain S-box protein
WP_142421658.1	ABC transporter ATP-binding protein/permease
WP_215975350.1	polysaccharide lyase family 7 protein
WP_117761366.1	AAA family ATPase
WP_170227412.1	peptide ABC transporter substrate-binding protein
WP_142667694.1	ATP-dependent helicase
WP_214726106.1	long-chain fatty acid--CoA ligase
WP_142422030.1	*hhblits annotated* EF-hand domain-containing protein db:Uniclust30_2023 e-value:27.0
WP_142688932.1	*hhblits annotated* Sugar phosphate transporter domain-containing protein db:Uniclust30_2023 e-value:35.0
WP_214728077.1	SWIM zinc finger family protein
WP_177952420.1	ThiF family adenylyltransferase
WP_086268970.1	glycoside hydrolase family 43 protein
WP_002856196.1	NAD(P)/FAD-dependent oxidoreductase
WP_173703680.1	recombinase family protein
WP_043008791.1	terminase large subunit
WP_215975045.1	S41 family peptidase
WP_006681208.1	sodium-dependent transporter
WP_000945966.1	recombinase family protein
WP_214728574.1	DUF839 domain-containing protein
WP_214705544.1	DEAD/DEAH box helicase
WP_065804559.1	type I restriction-modification system subunit M
WP_016807924.1	TraI domain-containing protein
WP_214726656.1	ATP-binding cassette domain-containing protein
WP_136676024.1	DUF3987 domain-containing protein
WP_006681790.1	citramalate synthase
WP_214722468.1	AarF/UbiB family protein
WP_214707545.1	FMN-binding glutamate synthase family protein
WP_118719412.1	amidohydrolase
WP_214728586.1	M20/M25/M40 family metallo-hydrolase
WP_096741229.1	ABC transporter ATP-binding protein/permease
WP_214727568.1	HAMP domain-containing histidine kinase
WP_142961712.1	type I restriction-modification system subunit M
WP_000080195.1	IS66-like element ISEc23 family transposase
WP_117695414.1	IS66 family transposase
WP_214725900.1	long-chain fatty acid--CoA ligase
WP_032710280.1	*hhblits annotated* Putative phage gp33 TerL db:Pdp70 e-value:2e-226
WP_157852806.1	phage portal protein
WP_214727424.1	acyl-CoA dehydrogenase family protein
WP_214704646.1	ATP-binding protein
WP_144725516.1	sulfate adenylyltransferase subunit CysN
WP_130084746.1	*hhblits annotated* Terminase db:Pdp70 e-value:2.9e-112
WP_002389154.1	phage portal protein
WP_214705079.1	*hhblits annotated* ABC transporter permease protein db:Uniclust30_2023 e-value:3.4e-124
WP_088015514.1	long-chain fatty acid--CoA ligase
WP_214726852.1	sensor histidine kinase
WP_008419066.1	IS66 family transposase, partial
WP_214726797.1	molybdopterin-dependent oxidoreductase
WP_214726284.1	gamma-glutamyltransferase family protein
WP_143112466.1	response regulator
WP_179195163.1	DNA polymerase III subunit gamma/tau
WP_214726029.1	ABC transporter substrate-binding protein
WP_142432201.1	MFS transporter
WP_214725914.1	polysaccharide biosynthesis protein
WP_163871854.1	*hhblits annotated* IPT/TIG domain-containing protein db:Uniclust30_2023 e-value:4.0000000000000003e-283
WP_142477124.1	MucBP domain-containing protein
WP_173815267.1	glycoside hydrolase 43 family protein
WP_214726568.1	*hhblits annotated* Putative NAD-dependent epimerase/dehydratase db:Pdp70 e-value:8.2e-23
WP_043951840.1	ABC transporter substrate-binding protein
WP_214705403.1	DcuS/MalK family sensor histidine kinase
WP_214725858.1	CTP synthase
WP_002465841.1	L-lactate permease
WP_103632460.1	alcohol dehydrogenase catalytic domain-containing protein
WP_010716687.1	DEAD/DEAH box helicase
WP_214728576.1	alkaline phosphatase D family protein
WP_214705987.1	gamma-glutamyltransferase family protein
WP_052082893.1	tyrosine-type recombinase/integrase
WP_214707052.1	*hhblits annotated* Terminase-like family db:Pdp70 e-value:9e-168
WP_004152278.1	ABC transporter substrate-binding protein
WP_045246000.1	bifunctional phosphoribosylaminoimidazolecarboxamide formyltransferase/IMP cyclohydrolase
WP_214728568.1	phosphodiester glycosidase family protein
WP_214710343.1	polysaccharide biosynthesis protein
WP_006680594.1	chromosomal replication initiator protein DnaA
WP_214722572.1	sodium:solute symporter family protein
WP_151877625.1	phage portal protein
WP_000284571.1	IS1182 family transposase
WP_001359455.1	phage portal protein
WP_173815266.1	ABC transporter substrate-binding protein
WP_214725738.1	*hhblits annotated* Pectinesterase db:Pdp70 e-value:5.4e-35
WP_002311828.1	primase C-terminal domain-containing protein
WP_214728663.1	amidohydrolase
WP_142962319.1	ATP-binding protein
WP_214722443.1	aminotransferase class V-fold PLP-dependent enzyme
WP_055268134.1	AAA family ATPase
WP_214725763.1	flagellar M-ring protein FliF
WP_214706052.1	molybdopterin-dependent oxidoreductase
WP_006681799.1	transporter
WP_118595815.1	response regulator
WP_214723672.1	helix-turn-helix domain-containing protein
WP_179991659.1	ATP-binding cassette domain-containing protein
WP_048604338.1	type I restriction-modification system subunit M
WP_048293746.1	ABC transporter substrate-binding protein
WP_015761530.1	LCP family protein
WP_214704842.1	acetolactate synthase large subunit
WP_070505178.1	type I restriction-modification system subunit M
WP_117762240.1	glycoside hydrolase 43 family protein
WP_002506189.1	FGGY-family carbohydrate kinase
WP_214709714.1	malate synthase A
WP_205966391.1	sulfatase
WP_063162071.1	endonuclease NucS
WP_214704950.1	long-chain-fatty-acid--CoA ligase
WP_238046196.1	glycoside hydrolase family 43 protein
WP_154400310.1	family 16 glycosylhydrolase
WP_001441018.1	phage portal protein
WP_130082955.1	anthranilate phosphoribosyltransferase
WP_214728557.1	sodium:solute symporter family protein
WP_214709231.1	phosphoenolpyruvate carboxykinase (ATP)
WP_055267768.1	ABC transporter substrate-binding protein
WP_214722553.1	spore germination protein
WP_214705516.1	FAD-dependent oxidoreductase
WP_096753410.1	G5 domain-containing protein
WP_214729137.1	spore germination protein
WP_174829507.1	*hhblits annotated* DBP db:Pdp70 e-value:8.9e-167
WP_021339931.1	ABC transporter permease
WP_214728661.1	acyl--CoA ligase
WP_117762229.1	glycoside hydrolase family 43 protein
WP_010746428.1	alpha-glucoside-specific PTS transporter subunit IIBC
WP_214706608.1	copper resistance protein CopC
WP_099326237.1	AMP-binding protein
WP_118601300.1	AAA family ATPase
WP_185954132.1	terminase family protein
WP_072647404.1	primase C-terminal domain-containing protein
WP_214706510.1	Na+/H+ antiporter NhaC family protein
WP_094912723.1	response regulator
WP_214705031.1	sensor histidine kinase
WP_142962405.1	extracellular solute-binding protein
WP_010888347.1	ABC transporter substrate-binding protein
WP_163872221.1	RagB/SusD family nutrient uptake outer membrane protein
WP_058146663.1	IS1182 family transposase
WP_140455314.1	site-specific DNA-methyltransferase
WP_088015165.1	*hhblits annotated* DUF4007 family protein db:Uniclust30_2023 e-value:4.8e-18
WP_003585880.1	aspartate 4-decarboxylase
WP_002375819.1	multicopper oxidase domain-containing protein
WP_002343351.1	ATP-binding cassette domain-containing protein
WP_211495036.1	stalk domain-containing protein
WP_049159516.1	Flp pilus assembly complex ATPase component TadA
WP_214704680.1	L-aspartate oxidase
WP_214724415.1	bifunctional metallophosphatase/5'-nucleotidase
WP_131624320.1	AarF/UbiB family protein
WP_161985248.1	S41 family peptidase
WP_214709002.1	cation:proton antiporter
WP_086414133.1	amidohydrolase
WP_079348967.1	peptide chain release factor 3
WP_163871825.1	recombinase family protein
WP_142961646.1	*hhblits annotated* Gene 2 protein db:Uniclust30 e-value:3.7e-17
WP_002404189.1	DUF3991 domain-containing protein
WP_022462042.1	glucose-6-phosphate isomerase
WP_085991147.1	IS3 family transposase
WP_214705162.1	beta-propeller fold lactonase family protein
WP_131620963.1	peptide MFS transporter
WP_171832669.1	relaxase/mobilization nuclease domain-containing protein
WP_141426674.1	ABC transporter
WP_215975220.1	T9SS type A sorting domain-containing protein
WP_002290823.1	peptide chain release factor 3
WP_005829261.1	IS21 family transposase
WP_214709867.1	PAS domain S-box protein
WP_014481122.1	gamma-glutamyltransferase
WP_001323889.1	PAS domain-containing methyl-accepting chemotaxis protein
WP_073119236.1	replicative DNA helicase
WP_006681027.1	UDP-N-acetylmuramoyl-L-alanyl-D-glutamate--2,6-diaminopimelate ligase
WP_181716426.1	MobA/MobL family protein
WP_015979259.1	AAA family ATPase
WP_140455371.1	relaxase/mobilization nuclease domain-containing protein
WP_002506108.1	AMP-binding protein
WP_009240710.1	efflux RND transporter periplasmic adaptor subunit
WP_182818769.1	recombinase family protein
WP_114533872.1	NAD(P)/FAD-dependent oxidoreductase
WP_214706262.1	glycosyltransferase
WP_118750473.1	carboxylesterase family protein
WP_002506163.1	acyl CoA:acetate/3-ketoacid CoA transferase
WP_163878691.1	M81 family metallopeptidase
WP_002378843.1	recombinase family protein
WP_214722635.1	SagB family peptide dehydrogenase
WP_003585907.1	MFS transporter
WP_144725506.1	insulinase family protein
WP_214707333.1	phosphoglycerate dehydrogenase
WP_039344297.1	EAL domain-containing protein
WP_004291455.1	DUF3945 domain-containing protein
WP_009660776.1	DEAD/DEAH box helicase
WP_086414322.1	LuxR C-terminal-related transcriptional regulator
WP_078147228.1	phosphoenolpyruvate carboxykinase (ATP)
WP_142423365.1	restriction endonuclease subunit S
WP_006482547.1	IS66-like element ISBcen14 family transposase
WP_050471577.1	glutamine-hydrolyzing GMP synthase
WP_000381395.1	IS66 family transposase
WP_032715430.1	RNA repair transcriptional activator RtcR
WP_142667872.1	DUF935 domain-containing protein
WP_011994748.1	recombinase family protein
WP_214709356.1	fatty acid--CoA ligase
WP_005805141.1	IS66-like element ISBthe6 family transposase
WP_103632418.1	sugar ABC transporter ATP-binding protein
WP_032747569.1	SUMF1/EgtB/PvdO family nonheme iron enzyme
WP_000447006.1	pore-forming bacteriocin colicin E1
WP_231586056.1	IS66 family transposase
WP_166343185.1	ABC transporter substrate-binding protein
WP_002440627.1	ABC-F type ribosomal protection protein Vga(A)
WP_001881266.1	phage/plasmid replication protein, II/X family
WP_002856000.1	NAD(P)/FAD-dependent oxidoreductase
WP_018027973.1	IS66 family transposase
WP_170848647.1	IPT/TIG domain-containing protein
WP_006681533.1	glutamine-hydrolyzing GMP synthase
WP_006680278.1	transporter
WP_142437638.1	alpha-L-arabinofuranosidase
WP_142962948.1	*hhblits annotated* DNA polymerase B db:Pdp70 e-value:1e-102
WP_149192757.1	*hhblits annotated* Terminase-like family db:Pdp70 e-value:6.099999999999998e-82
WP_118697311.1	glycoside hydrolase family 43 protein
WP_156202074.1	IS66 family transposase
WP_118005363.1	recombinase family protein
WP_214722564.1	alkaline phosphatase family protein
WP_006680379.1	type I restriction-modification system subunit M
WP_024632605.1	M4 family metallopeptidase
WP_070573056.1	IS21 family transposase
WP_005377073.1	hydroxylamine reductase
WP_214724910.1	stage V sporulation protein B
WP_203302989.1	bifunctional protein tyrosine phosphatase family protein/NAD(P)/FAD-dependent oxidoreductase
WP_214723924.1	spore germination protein
WP_004183094.1	EAL domain-containing protein
WP_214704832.1	BCCT family transporter
WP_144542624.1	ribonuclease Y
WP_005845533.1	IS21 family transposase
WP_008766448.1	RagB/SusD family nutrient uptake outer membrane protein
WP_118005361.1	recombinase family protein
WP_009305586.1	chromosomal replication initiator protein DnaA
WP_115255839.1	IS21 family transposase
WP_214775404.1	aromatic amino acid hydroxylase
WP_173815442.1	cardiolipin synthase
[truncated: 30,309 more rows]
