# Supplementary material for: kMermaid: Ultrafast metagenomic read assignment to protein clusters by hashing of amino acid k-mer frequencies
Source: PLoS Comput Biol. 2025 Sep 11;21(9):e1013470. doi: 10.1371/journal.pcbi.1013470 (PMC12507277; doi:10.1371/journal.pcbi.1013470)
Supplement: S2 Table — (XLSX) [file pcbi.1013470.s005.xlsx]

## Sheet: Sheet1
Read Length	N RefSeq simulated reads	Spearman cor(kMermaid score, max(BLASTX pident))**	kMermaid score threshold resulting in <5% FPR	Average % aligned by BLASTX	Average % mapped kMermaid	Average % of BLASTX aligned reads mapped by kMermaid	N agree / classified by both methods	% kMermaid mapped reads not aligned by BLASTX
125	22257	0.784741	6.305	14.9	11.7	67	95	14.7
150	22238	0.798889	6.995	14.5	12.4	72.2	95.1	15.5
200	22173	0.801735	8.005	13.7	13.6	80.1	95.7	19
** based on all mapped reads, all other metrics based on BLASTX pident >= 66.666 and kMermaid score >= read length-based threshold
