# Supplementary material for: kMermaid: Ultrafast metagenomic read assignment to protein clusters by hashing of amino acid k-mer frequencies
Source: PLoS Comput Biol. 2025 Sep 11;21(9):e1013470. doi: 10.1371/journal.pcbi.1013470 (PMC12507277; doi:10.1371/journal.pcbi.1013470)
Supplement: S3 Table — (CSV) [file pcbi.1013470.s006.csv]

keyword	median_performance
protein	0.861222007
family	0.887395567
domain-containing	0.961829766
transporter	0.481105087
*hhblits	1
annotated*	1
ABC	0.389023732
subunit	0.757055878
db:Pdp70	1
ATP-binding	0.262054619
regulator	0.502580122
ribosomal	0.526857182
permease	0.587301587
synthase	0.718829431
factor	0.657233527
transcriptional	0.734254992
kinase	0.616337932
50S	0.448120353
db:Uniclust30	1
DNA	0.771428571
dehydrogenase	0.550494228
hydrolase	0.847389259
transposase	0.966622591
helix-turn-helix	0.992542283
type	0.715190024
reductase	0.728136704
transcription	0.512820513
ligase	0.724503615
ATPase	0.569904409
oxidoreductase	0.575176701
response	0.214756639
30S	0.612096237
I	0.819805195
system	0.94040404
sugar	0.592391304
II	0.694785384
RNA	0.780555556
polymerase	0.958955368
glycosyltransferase	0.961830944
histidine	0.339981007
tRNA	0.763722033
partial	0.750178614
bifunctional	0.714841316
helicase	0.677932973
cassette	0.119713262
peptidase	0.739927082
phosphate	0.69008786
DNA-binding	0.908498908
A	0.668801615
class	0.849660266
rRNA	0.68003467
acid	0.599863736
Putative	1
methyltransferase	0.746578686
glycoside	0.876401975
domain	0.97343469
isomerase	0.754303784
AAA	0.869616729
alpha	0.804553312
endonuclease	0.990653595
sigma	0.828091168
membrane	0.987698932
site-specific	0.9293941
III	0.798076923
carbohydrate	0.521367521
SDR	0.166666667
substrate-binding	0.861111111
recombinase	0.574902036
PTS	0.693534244
aminotransferase	0.618518519
efflux	0.815199092
amino	0.666666667
transferase	0.757295014
phage	0.850218492
beta	0.849102079
(Fragment)	0.999029311
ATP-dependent	0.628488697
N-acetyltransferase	0.985311604
protein,	1
dehydratase	0.637265993
phosphatase	0.668613724
DEAD/DEAH	0.744766756
box	0.732955782
sensor	0.24376161
large	0.578408944
1	0.982458417
ribonuclease	0.840489834
GNAT	1
transfer	0.771293279
metallopeptidase	0.644316731
conjugative	0.980876884
B	0.599863736
IS3	0.656565657
protease	0.80678888
translocase	0.579365079
aspartate	0.623187303
integrase	0.931129783
2	0.98292282
phosphoribosyltransferase	0.692612489
HAMP	0.219071508
element	0.973376623
aldolase	0.592592593
ribosome	0.485719956
protein/permease	0.33006689
binding	0.41038961
ATP	0.365839635
symporter	0.512329149
elongation	0.694630193
plasmid	0.982841001
biosynthesis	0.875017982
pyridoxal	0.529859774
metal	0.709169926
restriction	1
sporulation	0.884910892
transposon	0.999946001
cell	0.891919192
deaminase	0.661651235
complex	0.900706551
16S	0.665976536
repeat	0.99922789
peptide	0.686738991
nuclease	0.921658117
decarboxylase	0.826112667
chaperone	0.738605181
enzyme	0.931778538
GTPase	0.549989129
nucleotidyltransferase	0.716624324
P-type	0.163090245
toxin	1
sigma-70	0.985476228
MFS	0.859113249
small	0.857554085
component	0.929742586
replication	0.413807075
reverse	0.542282992
toxin-antitoxin	0.999219172
repair	0.57977208
23S	0.753574039
S8	0.326569264
mutase	0.764591213
TRAP	0.601190476
cysteine	0.7
serine	0.724894738
repressor	0.513816245
S	0.753561254
phosphate-dependent	0.542271138
acetyl-CoA	0.542244708
tyrosine-type	0.368975452
translation	0.756532744
group	0.585658491
uptake	0.790072669
transcriptase/maturase	0.542282992
flagellar	0.802711079
putative	1
ParA	0.771068016
recombination	0.828826847
fold	0.969749161
intron	0.465296443
3	0.951995658
accessory	0.736217812
mobilization	0.945737172
DNA-methyltransferase	0.817935826
topoisomerase	0.498257881
recombinase/integrase	0.298647058
SAM-dependent	0.945519713
aldo/keto	0.383333333
IV	0.738572377
IS66	0.988652245
Conserved	1
metallo-hydrolase	0.958108872
diphosphatase	0.687734116
cyclohydrolase	0.734812044
carboxylase	0.686521264
GntR	0.622683052
thioredoxin	0.442092564
tail	0.865079365
sequence	1
MATE	0.819448773
synthetase	0.744735538
chemotaxis	0.320632458
antiporter	0.834545646
preprotein	0.572380952
assembly	1
pseudouridine	0.559139725
conjugal	0.993487958
junction	0.634837897
glutamate	0.735042735
lyase	0.767235948
AraC	1
C	0.628955407
insertion	0.886921826
stage	0.83954827
Clp	0.517303211
initiator	0.413807075
RNA-binding	0.671789019
carrier	0.790630982
glycosyl	0.95635519
heavy	0.182642561
outer	0.988725321
radical	0.986261872
N-terminal	1
biogenesis	0.439405911
4	0.984848485
phosphorylase	0.817320659
polysaccharide	0.844444444
signal	0.590989258
zinc	0.794703605
SAM	0.961868395
spore	0.751851852
LacI	0.283095803
molecular	0.582788304
IS110	0.999701793
regulatory	0.807843137
hydratase	0.760730917
cytosine	0.702968159
HAD	0.657093708
oxidase	0.981983341
restriction-modification	0.977913261
4Fe-4S	0.995737425
NADH-quinone	0.727169012
DNA-directed	0.714599483
solute-binding	0.977362391
Gfo/Idh/MocA	0.928571429
racemase	0.447523639
O-acetyltransferase	0.796476644
nucleoside	0.933333333
TnpB	0.988095238
HU	0.908553389
initiation	0.831008925
GTP	0.540961178
transport	0.496742147
glycerol	0.533899343
M	0.890875742
relaxase/mobilization	0.871482684
transaminase	0.935369681
carbamoyltransferase	0.882068569
resistance	0.848484571
S4	0.661298692
F0F1	0.6050435
ABC-F	0.158046988
exonuclease	0.712445154
amidohydrolase	0.465419108
aminopeptidase	0.828600343
Holliday	0.634837897
glycosylase	0.783968588
peptidoglycan-binding	0.138186462
GTP-binding	0.398461125
acetyltransferase	0.835829308
ammonia-lyase,	0.609149874
NAD-dependent	0.970350098
54-interacting	0.099291925
43	0.986111111
biotin	0.727045582
I/II-fold	0.868619594
Cof-type	0.291753292
of	0.836111111
TetR/AcrR	0.941176471
protection	0.708638025
RND	0.960385311
channel	0.166666667
division	0.783386901
FAD-dependent	0.528490028
HAD-IIB	0.291753292
terminase	0.990695871
cluster	0.960642926
nucleotide	0.732142857
amidase	0.977275339
cyclase	0.602267224
lipoprotein	1
UDP-N-acetylglucosamine	0.682911395
methylase	0.968224916
LysM	0.185185185
maturation	0.896072797
MBL	0.987339886
L-serine	0.667982624
toprim	0.980514343
N-acetylmuramoyl-L-alanine	0.977275339
MobC	0.986976138
arginine	0.294750158
methionine	0.728136704
relaxosome	0.991489327
DUF3408	1
wall	0.222783112
glycine	0.922942211
acyl-CoA	0.360451692
iron	0.570098502
penicillin-binding	0.415919103
acyltransferase	0.539970342
PROTEIN	1
desulfurase	0.73352653
aldehyde	0.538246068
F	0.982515342
acetolactate	0.614561269
chain	0.664057971
4-epimerase	0.606975775
alpha/beta	1
deacylase	0.807422451
transmembrane	1
M20	0.786598124
winged	1
antitoxin	1
deacetylase	0.53305456
single-stranded	0.861043566
glycerol-3-phosphate	0.535408462
RagB/SusD	1
partition	0.413867887
release	0.666842199
NAD(P)-dependent	1
P	0.739609593
branched-chain	0.678887497
rod	0.598250004
5'-phosphate	0.905555556
energy-coupling	0.65792461
nutrient	1
Bacterial	0.990462374
catalytic	0.439657344
potassium	0.646922031
gamma	0.698743386
inorganic	0.721579589
hemolysin	0.687157646
adenylyltransferase	0.771328265
cytidylyltransferase	0.948711637
ammonia-lyase	0.684032015
3-epimerase	0.244918254
L22	0.400327304
S1	0.832867649
methyl-accepting	0.207041344
L24	0.106837607
metalloprotease	0.827100204
D	0.89775791
mechanosensitive	0.1
metallophosphoesterase	0.98015873
triose-phosphate	0.461608979
Na+/H+	0.863388624
NCS2	0.439583333
S7	0.124811637
extracellular	0.98673289
fatty	0.329895359
Transposase	1
homoserine	0.722802271
L6	0.340367513
monooxygenase	0.894392779
DUF4248	1
formyltransferase	0.602776724
IIC	0.754545455
phosphoglycerate	0.53616103
RluA	0.45034281
V	0.968986797
cytidine	0.572356902
translocating	0.165692699
L18	0.331243026
GroES	0.638888889
adenine	0.845942708
iron-sulfur	0.724894738
PLP-dependent	0.388888889
acyl	0.60140231
chromosomal	0.67715855
IS982	0.409518625
IS30	0.587553276
phosphotransferase	0.662522494
deformylase	0.817531005
tyrosine	0.445088215
co-chaperone	0.591066341
C-acetyltransferase	0.637701336
GalE	0.586350328
dihydrofolate	0.99796748
diguanylate	0.420634921
ParB/RepB/Spo0J	0.448176742
IS21-like	0.626190476
shape-determining	0.435251205
adenosyltransferase	0.708293076
PH	0.946740995
electron	0.990566038
Fe-S	0.794337199
FabZ	0.349527665
glyceraldehyde-3-phosphate	0.6535386
UDP-glucose	0.606975775
M23	0.844339089
L-lactate	0.462893491
glucose	0.616402116
SecY	0.467772968
J	0.793450482
IS1182	0.507188161
IstB	0.626190476
RadC	0.252777778
6-phosphofructokinase	0.417923987
L11	0.754761905
helper	0.626190476
L35	0.086224083
phosphoenolpyruvate	0.924234706
(adenosine(37)-N6)-threonylcarbamoyltransferase	0.900706551
DnaA	0.413807075
imidazole	0.485900845
carboxyltransferase	0.618376928
carbonic	0.481927699
FecR	0.821107843
S5	0.326079549
anhydrase	0.481927699
cardiolipin	0.610179486
ClpP	0.908103469
and	0.949789532
TnpV	0.986785322
Uncultured	1
(MobC)	0.918966273
bacterium	1
YihA/YsxC	0.355759362
cadmium-translocating	0.170746283
Fic	0.949073043
carboxypeptidase	0.724074074
Phage	1
tetratricopeptide	1
alcohol	0.58987988
TatD	0.702622947
S41	0.379748075
tryptophan	0.650782372
tape	0.723646724
alpha-glucosidase	0.599471673
peptidylprolyl	0.493447404
BREX-1	0.889477807
replicative	0.224816043
e-value:2.0	1
mannose/fructose/sorbose	0.629044932
ribulose-phosphate	0.255368078
3-hydroxyacyl-ACP	0.33953656
IIBC	0.628635984
iron-sulfur-dependent,	0.634874175
L3	0.560119048
exporter	0.998585891
purine-nucleoside	0.555838901
resolvase	0.810714286
pyrophosphohydrolase	0.69008786
secretion	0.693631384
repeat-containing	0.946877147
pyrophosphokinase	0.401754397
formate	0.7
N-6	0.792379443
MscL	0.133333333
receptor	0.980621368
MobA/MobL	0.648783808
LysR	0.804874641
MerR	0.955321627
recognition	0.787754947
measure	0.720914271
glycerophosphotransferase	0.416385105
motor	0.899881165
diacylglycerol	0.662439614
nitronate	0.295660087
IS200/IS605	0.801505151
4-hydroxy-tetrahydrodipicolinate	0.848719223
ORF6N	0.771276338
4,6-dehydratase	0.903841316
sigma-54	0.307668573
IS256	0.995696007
hydrogenase	0.588051427
hydroxymethylpyrimidine	0.487179487
E	0.918976571
2-C-methyl-D-erythritol	0.861299307
oligoendopeptidase	0.700594297
D-aminoacyl-tRNA	0.35711501
Ts	0.798145026
L5	0.530745305
L4	0.261111111
sodium:alanine	0.360206387
DMT	0.974358974
nicotinate	0.679365079
IS21	0.901720991
L15	0.589598993
phosphopantothenoylcysteine	0.329652619
3-isopropylmalate	0.942950759
L13	0.416666667
EIIC	0.611586453
phosphoribosylglycinamide	0.54206673
acid--CoA	0.223544974
methionyl	0.510755796
methylenetetrahydrofolate	0.657855301
undecaprenyl-diphosphate	0.512631976
HNH	0.795203379
IID	0.507936508
L1	0.55772532
S9	0.958285129
alanine	0.737037037
phosphoribosylaminoimidazolesuccinocarboxamide	0.717948718
kinase/phosphomethylpyrimidine	0.487179487
proline--tRNA	0.435072725
Uncharacterized	1
L23	0.304969805
3-dehydroquinate	0.461111111
cytochrome	0.634548513
glycosylhydrolase	0.59047619
germination	0.686195286
(cytosine-5-)-methyltransferase	0.553571429
epimerase	0.726855601
enoyl-CoA	0.266666667
riboflavin	0.754428341
RuvX	0.621428571
ribose	0.742571685
ribose-phosphate	0.490863815
catalase	0.748620497
thiamine	0.754227551
e-value:1.6	1
e-value:1.5	1
diphosphokinase	0.452297128
NhaC	0.834545646
threonine	0.825670935
termination/antitermination	0.838571264
PstB	0.356946769
dihydroxyacetone	0.166666667
NusG	0.838571264
cold-shock	0.846498599
Outer	1
P-loop	0.780555556
sulfate	0.9996997
cupin	1
1-carboxyvinyltransferase	0.77509031
C-terminal	0.889883399
epimerase/dehydratase	0.964665815
TraM	0.995519429
excinuclease	0.932496444
Membrane	1
ROK	0.57691937
RNase	0.661489
RteC	1
exodeoxyribonuclease	0.857164027
galactose	0.805020193
export	0.805659828
transglycosylase	0.998941434
DUF3575	0.938351741
RidA	0.252982572
L9	0.898934251
NrdR	0.52215027
S17	0.221690677
L7/L12	0.665249058
RelE/ParE	0.732192325
S13	0.804401944
Protein	1
S15	0.666510025
R	0.814509961
PrgI	0.77175518
Predicted	0.5
PhoH	0.662732803
GreA	0.494795041
S18	0.790041776
DprA	0.665573591
MoxR	0.449479149
L19	0.24920085
RNA-guided	0.854166667
DUF4133	0.84963761
DUF4134	0.963018406
L21	0.703341688
IIA	0.832492997
SIS	0.583513289
L20	0.499305556
L17	0.682935972
ScpB	0.442024887
TnpW	1
NAD(P)/FAD-dependent	0.712708476
L31	0.331242474
G	0.872273392
HD	1
SMC-Scp	0.442024887
RecR	0.379319885
EamA	0.714517853
dihydroxy-acid	0.309872742
deoxyribonuclease	0.881613757
carboxykinase	0.625568228
phospho-sugar	0.525954027
phosphodiesterase	0.572811448
extrachromosomal	1
phosphoesterase	0.952614379
phosphoribosylformylglycinamidine	0.735650706
e-value:1.2	1
3-deoxy-7-phosphoheptulonate	0.493694382
dipeptide	0.268685874
dipeptidase	0.996855346
3'-5'	0.953081019
dihydrolipoyl	0.289581668
dicluster	0.79537037
diaminopimelate	0.661058201
pyruvate	0.907734426
reductoisomerase	0.730941177
dTDP-4-dehydrorhamnose	0.54330581
cysteine-rich	0.909987536
cyclo-ligase	0.958333333
cycle	0.574494949
copper	0.135628019
CDP-glycerol	0.416385105
CRISPR-associated	1
secretory	0.5449158
Asp-tRNA(Asn)/Glu-tRNA(Gln)	0.474670627
fructose	0.570039864
periplasmic	0.994193987
migration	0.586028374
major	0.838988095
magnesium	0.618694241
mediator	0.379319885
lipid	0.51509634
8	1
isomerase/epimerase	0.966666667
iron-containing	0.46141337
insulinase	0.736507937
insertase	0.784637188
hypoxanthine	0.660428662
hydroperoxide	0.438575754
fructose-bisphosphate	0.496756191
mutarotase	0.60181781
operon	0.812210669
ornithine	0.5039814
TonB-dependent	0.893938318
glutaminase	0.449047619
glucose-6-phosphate	0.978836317
glucose-1-phosphate	0.474038462
glucosamine-6-phosphate	0.368535095
genome	1
ArdA	0.907298092
carboxypeptidase-like	0.223350011
mannose-6-phosphate	0.79299222
shotgun	1
adenylosuccinate	0.882688537
(adenine(2503)-C(2))-methyltransferase	0.850394125
anaerobic	0.926274736
CoA	0.523333333
transketolase	0.682810016
sodium-dependent	0.504023286
aminoacyl-tRNA	0.420723968
amidotransferase	0.474670627
alkyl	0.438575754
triphosphate	0.908796296
uncharacterized	1
anthranilate	0.710869699
activating	0.908796296
acetate	0.638026129
VII	0.822727069
uridylyltransferase	0.474038462
UDP-N-acetylmuramoyl-L-alanyl-D-glutamate--2,6-diaminopimelate	0.360066837
TrkH	0.646922031
Transmembrane	0.979166667
Transcriptional	1
whole	1
anion	0.858367425
transposon-encoded	1
termination	0.600007949
capsid	0.838988095
branch	0.66356736
ssDNA-binding	0.535470085
the	0.816605849
antirestriction	0.907298092
nucleoside-diphosphate	0.933333333
synthesis	0.843558268
nitroreductase	0.799566334
E1	0.754227551
uracil-DNA	0.32315692
L-ribulose-5-phosphate	0.490740741
system,	1
monophosphate	0.676560739
Glycosyl	1
EAL	0.714236549
KH	0.888888889
methylmalonyl-CoA	1
L10	0.705065359
tyrosine--tRNA	0.255472551
surface	0.012871417
methionine--tRNA	0.758904536
utilization	1
HII	0.730571034
replication/repair	0.333149307
DnaJ	0.493788198
ribonucleoside-triphosphate	0.904440752
L16	0.983328383
orotidine-5'-phosphate	0.667158979
proteolytic	0.370227473
F0	0.93005168
transhydrogenase	0.874771242
IIB	0.622103387
thioredoxin-disulfide	0.465161138
pyrophosphatase	0.278516006
primase	0.844596053
FtsW/RodA/SpoVE	0.404545455
prephenate	0.566666667
FtsE	0.446702964
IMPACT	0.028154852
phospholipase	1
thioesterase	1
FolE	0.728356178
HsdR	0.915443838
pullulanase	0.242975794
phospho-N-acetylmuramoyl-pentapeptide-transferase	0.499337658
tricarboxylate	0.849602639
peroxidase	0.747751909
HisF	0.467015636
recycling	0.552423168
peptidoglycan	0.190176325
IS4	0.981481481
FabG	0.148366886
tripartite	0.849602639
mannitol	0.632959747
HPr	0.433651383
TonB	0.99163042
M20/M25/M40	0.949551078
malonate	1
RecF	0.333149307
S-methyltransferase	0.637469117
RsmG	0.739583333
arginine--tRNA	0.62748129
RlmN	0.850394125
argininosuccinate	0.949554035
arsenate	0.422470317
beta-glucosidase	0.679460954
beta-ketoacyl-ACP	0.60140231
ammonium	0.083333333
RadA	0.519675926
carbamoyl-phosphate	0.764288641
carbon	0.575075734
cation	0.672782622
citrate	0.95952024
cleavage	0.98685861
conductance	0.133333333
S11	0.956375458
S16	0.241132523
dehydrogenase/methenyltetrahydrofolate	0.586222973
adaptor	0.960385311
TraN	0.980876884
TraO	0.98858654
UDP-N-acetylmuramate	0.756365061
UTP--glucose-1-phosphate	0.316046437
YafQ	0.985940759
YidD	0.807977208
acid:cation	0.49056739
adenine-specific	0.958566711
aminoglycoside	1
adenylate	0.74008573
adenylyl-sulfate	0.872094205
alpha-amylase	0.952380952
alpha-galactosidase	0.680416285
S2	0.815785255
S19	0.995780591
aminodeoxychorismate/anthranilate	0.682677709
PadR	0.930715198
deoxyribose-phosphate	0.742571685
L2	0.358041681
Lipofamily	1
MgtC/SapB	0.586842105
glutamine	0.805850132
glutamine-hydrolyzing	0.845221949
LytTR	0.416666667
guanylate	0.551275981
helix	0.993333333
Lrp/AsnC	0.829419703
heme	0.555555556
fructose-6-phosphate	0.533759831
hydratase-related	0.384124615
hydroxymethyltransferase	0.795741795
immunity	1
inhibitor	0.630721801
L27	0.577936641
lactate	0.572712418
long-chain	0.215717879
fumarate	0.889203228
Mrp/NBP35	0.79382407
dependent	0.747751909
diphosphate	0.770836642
PDDEXK	0.89963495
PAP2	0.72005772
dicarboxylate/amino	0.49056739
dihydroorotate	0.995177933
OF	0.999726327
dihydropteroate	0.891812865
DegV	0.666666667
e-value:0.9	1
formate/nitrite	0.1875
e-value:1.3	0.975842273
e-value:2.3	1
e-value:2.7	1
efficiency	0.807977208
NAD(+)	1
finger	0.997436937
flavoprotein	0.965024464
DhaK	0.545238095
Xaa-Pro	0.881270903
DNA-processing	0.638888889
(cytidine(1402)-2'-O)-methyltransferase	0.524343434
13	0.969776412
3-oxoacyl-ACP	0.139326365
BREX	0.859424526
3-phosphatidyltransferase	0.56827831
CBS	1
DUF3872	0.960526648
5-dehydrogenase	0.804473304
D-alanyl-D-alanine	0.711111111
CCA	0.42503917
5-phosphate	0.596622726
DHH	0.547318171
(guanine(527)-N(7))-methyltransferase	0.739583333
ArdC-like	0.122222222
1-decarboxylase	0.709911991
DNA-3-methyladenine	0.656746032
CDP-diacylglycerol--glycerol-3-phosphate	0.56827831
PglX	0.817258697
PglZ	0.889477807
GrpE	1
assisting	0.981419132
e-value:4.2	0.997571019
aspartate-semialdehyde	0.458776583
e-value:3.6	1
e-value:4.1	0.999603175
e-value:3.7	1
pyridoxamine	1
metalloregulator	0.403174603
zone	0.93753431
2-oxoglutarate	0.924603175
PdxT	0.389914966
PcfK-like	0.85394687
JAB	0.988590833
HIT	0.533267486
N-acetylglucosamine	0.667241989
PdxA	0.617516384
beta-ketoacyl-	0.60140231
28	1
beta-galactosidase	0.998805257
pyranopterin	0.416563198
beta-N-acetylglucosaminyltransferase	0.884214262
pseudouridine(55)	0.807329645
PepSY-like	1
e-value:2.1	1
purine	0.697607376
2-thiouridine(34)	0.745753576
antiterminator	1
aquaporin	0.518789196
ClpX	0.488123021
e-value:4.3	1
GalU	0.395042449
lysozyme	0.708048926
adapter	0.47797476
active	0.990726239
ribonucleoside-diphosphate	0.900248407
ribonucleotide	0.764591213
MoaC	0.416563198
excisionase	0.99702871
ACP	0.385173262
1-phosphate	0.557072748
ribosome-associated	0.414868821
BACON	1
a,c-diamide	0.666790847
GMP	0.689235775
MnmA	0.745753576
ZIP	0.145432357
lysozyme/C40	0.639744009
adenosine(37)-C2)-methylthiotransferase	0.758521318
2-epimerase	0.699425811
exchange	1
antirepressor	0.700358423
PlsX	0.862429534
HPr(Ser)	0.34884579
anchor	0
e-value:7.7	1
8-oxo-dGTP	0.270851371
regulator,	0.207206844
mannonate	0.680658842
endodeoxyribonuclease	0.773076923
alpha-N-acetylglucosaminyl	0.282927296
PstA	0.805225095
aldolase/2-dehydro-3-deoxy-phosphogluconate	0.950240198
PutP	0.361522878
epimerase/isomerase	0.973707639
CorA	0.962017605
e-value:12.0	1
carboxyl	0.713849469
DUF4315	0.942896613
4-hydroxythreonine-4-phosphate	0.617516384
patatin-like	0.757811835
4-hydroxy-3-methylbut-2-enyl	0.970324447
5-formyltetrahydrofolate	0.958333333
4-hydroxy-2-oxoglutarate	0.950240198
peptide-methionine	0.708214751
nitrogen	0.67076675
IF-3	0.756532744
4-(cytidine	0.805382968
dTDP-glucose	0.677514321
IA	0.859126984
cytomatrix	0.93753431
nicotinate-nucleotide	0.649295829
cysteine--tRNA	0.611622657
peroxiredoxin	0.416880342
ObgE	0.392664228
O-methyltransferase	0.717434471
dUTP	0.217439819
phosphocarrier	0.48968254
particle-docking	0.407630132
nucleosidase	0.417366947
5'-diphospho)-2-C-methyl-D-erythritol	0.805382968
diadenylate	0.669252397
diacylglyceryl	0.620993006
organizer	0.518188451
BioY	0.579497354
NusA	0.402083106
oxidation	0.699343983
DUF4373	0.926013711
NUDIX	0.396122974
pantetheine-phosphate	0.744469422
pantoate--beta-alanine	0.706894665
pantothenate	0.700195003
4-phosphate	0.875999676
C40	0.634109347
OmpA	0.631144781
cyclic	0.518518519
mismatch	1
chloramphenicol	0.865050087
NAD(P)(+)	0.56669779
portal	0.38972694
e-value:1.1	1
Hfq	0.595634921
CarD	0.959748794
module	1
potassium-transporting	0.62162013
HemW	0.654444718
carboxylase,	0.581677204
e-value:1.4	1
lipoyl	0.41249667
carbamoyl	0.769767605
e-value:1.7	1
e-value:1.8	1
prolipoprotein	0.620993006
NAD(P)H-dependent	0.519369909
molybdopterin-dependent	0.943433328
crossover	0.773076923
HisH	0.456143817
phosphoglucosamine	0.661343133
coupling	0.704593213
containing	0.960553432
5-methyltetrahydropteroyltriglutamate--homocysteine	0.719478934
phosphoribosyl-AMP	0.88824335
phosphoribosylamine--glycine	0.96953646
Hsp33	0.535589035
phosphoribosylanthranilate	0.95492905
HslO	0.535589035
cob(I)yrinic	0.666790847
HrcA	0.391545309
pilus	0.607441638
coat	0
Ig-like	0.507259711
polyprenyl	0.747421679
RIM-binding	0.93753431
ribose-5-phosphate	0.416666667
tetracycline	0.978601075
S-layer	0.323727299
TrkA	0.65952381
RuvA	0.473015873
thymidylate	0.914093891
thymidylyltransferase	0.530179145
RuvC	0.773076923
(adenine(1518)-N(6)/adenine(1519)-N(6))-dimethyltransferase	0.548810283
ion	0.754428341
S-malonyltransferase	0.739968878
TrmB	0.894097547
Translation	0.5
TraL	0.991042593
glycerophosphodiester	0.214285714
S10	0.766051729
(N6-isopentenyl	0.758521318
glycine--tRNA	0.952603688
TraG	0.988367642
threonine/serine	0.724867725
TrmD	0.76339572
Type	1
glutamate--ammonia	0.635066802
(guanosine(37)-N1)-methyltransferase	0.76339572
(guanosine(2251)-2'-O)-methyltransferase	0.695277194
ketoacyl-ACP	0.541887672
(guanine(966)-N(2))-methyltransferase	0.29689505
glucosaminidase	1
TruB	0.807329645
Rrf2	0.932924837
(d)CMP	0.324255862
AMP-binding	0.232145347
ferrous	0.609570599
isoleucine--tRNA	0.691499776
RsmA	0.548810283
iron-sulfur-dependent	0.609149874
RsmD	0.29689505
glutamate--tRNA	0.478503341
thiol	0.421674877
DUF3847	1
glycosidase	0.933243131
M42	0.806140059
SMR	0.034024693
hydroxymethylbilane	0.570193723
uridine	0.676158338
uridine-5-carboxymethylaminomethyl(34)	0.738552865
holin	0.748278986
SMC	0.556433645
SsrA-binding	0.584014771
DeoR/GlpR	0.344768867
SmpB	0.584014771
LemA	0.617348859
DedA	0.705011655
Signal	1
Ser/Thr	0.83677014
(ATP)	0.625568228
xylose	0.179534015
xylulokinase	0.499284714
hydro-lyase	0.791286645
urease	0.997126437
undecaprenyldiphospho-muramoylpentapeptide	0.884214262
undecaprenyl/decaprenyl-phosphate	0.282927296
SGNH/GDSL	1
Tetratricopeptide	0.887214759
ECF	1
transposon-transfer	0.981419132
S3	0.621886242
trimethoprim-resistant	0.736781868
heat-inducible	0.391545309
trypsin-like	0.548058343
histidine--tRNA	0.897653641
twin-arginine	0.382539683
imidazolonepropionase	0.78950608
hypothetical	1
ATPase,	0.725064189
T	0.628488697
histidinol-phosphate	0.720899172
SEC-C	0.542316996
RodA	0.237066001
dismutase	0.63083912
sodium/proline	0.361522878
serine--tRNA	0.752464351
DUF4099	0.709067541
Flagellar	1
L29	0.376851852
stress	0.90000615
RfbA	0.530179145
VWA	1
lantibiotic	0.95425081
fructose-bisphosphatase	0.810715854
1-acyl-sn-glycerol-3-phosphate	0.546278341
FtsH	0.816944542
serine/threonine	0.917931426
V-type	1
MetQ/NlpA	0.79709859
starvation	0.841141307
serine/threonine-protein	0.977180768
(uracil(1498)-N(3))-methyltransferase	0.71957672
YdcP	0.981036585
FtsY	0.407630132
WecB/TagA/CpsF	0.600440917
sortase	0.936111111
WhiA	0.534372572
MiaB	0.758521318
(pseudouridine(1915)-N(3))-methyltransferase	0.59512432
L30	0.271720969
kinase/phosphatase	0.34884579
YidC	0.784637188
sn-glycerol-3-phosphate	0.546278341
(guanosine(46)-N7)-methyltransferase	0.894097547
1-deoxy-D-xylulose-5-phosphate	0.743481344
formyltetrahydrofolate	0.887756787
1-dehydrogenase	0
FadR	0.728298275
lipopolysaccharide	1
RlmH	0.59512432
superoxide	0.63083912
L36	0.76697995
RlmB	0.695277194
DUF4141	0.566343562
RimP	0.731259106
FolD	0.59068706
UgpC	0.507493889
ArsR/SmtB	0.403174603
galactokinase	0.820637279
RaiA	0.414868821
RapZ	0.47797476
L32	0.693368623
succinate--CoA	0.4922903
AGE	0.973707639
flavodoxin	0.988267941
histidinol	0.704289698
ethanolamine	1
flippase	0.944444444
epsilon	0.921845574
e-value:0.00045	0
MiaA	0.559078772
flavin	0.806382773
fimbrillin	1
diphosphorylase/glucosamine-1-phosphate	0.533457666
homeostasis	0.510262357
LysO	1
homocysteine	0.637469117
e-value:0.00028	1
Na/Pi	0.553686241
fimbrial	1
NadA	0.380949741
homology	0.498677249
disulfide	0.627179887
MotA	0.5625
Maff2	0.594793935
enoyl-ACP	0.98989899
MutS2	0.416715531
fumarylacetoacetate	0.951525054
e-value:0.51	1
e-value:0.57	1
e-value:4.9	1
glutamate-1-semialdehyde	0.644088482
MarR	1
NAD	0.953478007
galactose-6-phosphate	0.904761905
BMP	1
e-value:2.2	1
e-value:10.0	0.964822266
gamma-glutamyltransferase	0.575859951
N(5)-glutamine	0.664057971
N-acetylglucosamine-6-phosphate	0.53305456
Maf	0.777547587
N-acetyl-gamma-glutamyl-phosphate	0.698743386
glutamate-5-semialdehyde	0.687016911
e-value:0.32	1
MtaB	0.405897109
Alternative	0.372161172
endopeptidase	0.986161986
NTPase	0.828106725
gyrase	0.648999788
e-value:0.0033	1
endo-1,4-beta-xylanase	0.521835895
guanosine(34)	0.783333333
gp10	0.796296296
e-value:0.036	1
e-value:0.22	1
e-value:0.23	1
e-value:6.1	0.615094552
NADP-specific	0.687540753
NADP-dependent	0.808441558
ArgR	0.45543672
e-value:6.0	0.996038136
facilitator	0
biotin--	0.951031686
dimerization	0.907719954
XerD	0.541965696
XRE	0.767424242
Rep	0.680508209
WalK	0.195220572
VRR-NUC	1
VOC	1
VLP	0.909445543
UvrD-helicase	0.612930691
UvrC	0.932496444
Ribonuclease	1
UvrA	0.361389532
UDP-glucose/GDP-mannose	0.427673561
RlmD	0.903274535
D-alanine--D-alanine	0.867424242
RnfABCDGE	0.990743307
Rossman	0.98363805
RecT	0.893382705
RecQ	0.3845184
activator	1
RecN	0.448717949
CtsR	0.282930757
CutC	0.510262357
Zinc	0.925071011
RIP	0.917393395
YyaC	0.904554865
YvcK	0.712035225
YitT	1
YicC	0.871794872
YebC/PmpR	0.944444444
YbeY	0.92622549
YbaB/EbfC	0.649348596
YajC	0.572380952
Y-family	0.868506494
Y	0.907407407
RecG	0.419602302
TsaE	0.498809524
TsaD	0.888081119
RpoD	0.991512346
TsaB	0.907719954
S6	0.985186991
TatA/TatE	0.185714286
TadA	0.706531695
TRANSCRIPTION	0.94552903
TIM	1
TIGR00730	0.9672761
TIGR00282	0.651569408
SusC/RagA	0.977867808
SLC13	0.972222222
Stp1/IreP	0.764393939
Spore	0
SpoVG	1
Site-specific	0.845913371
STRUCTURE	0.94552903
SecA	0.506704765
S21	1
Tgt	0.783333333
TlpA	0.31627907
D-glycerate	0.366522367
TruA	0.528727372
RseP	0.88925776
TrpC	0.160244922
DUF1573	1
TrmL	0.471938109
S-adenosylmethionine	0.904020233
Transporter	0
DD-metalloendopeptidase	0.290309106
S-ribosylhomocysteine	0.972222222
TraK	1
TraJ	0.417538134
TraD	0.980426776
S14	1
TonB-linked	0.977867808
aconitate	0.982549542
addiction	0.951992009
dihydrouridine	0.869168308
P-II	0.655092593
P4	0.959664674
PAS	1
PBP1A	0.381020692
cleavage/methylation	1
CRISPR	0.958333333
CTP	0.833211542
cis-trans	0.995169082
chorismate	0.482679392
chaperonin	0.811384304
PHP	1
DUF262	0.532967033
PP2C-type	0.764393939
Cas9	0.303571429
PRTRC	1
capsular	0.843558268
P27	0.885714286
copper-translocating	0.135628019
adenosine(34)	0.706531695
coproporphyrinogen	0.984168703
BrxC	0.630784822
NlpC/P60	0.324404762
dephospho-CoA	0.807203907
delta-lactam-biosynthetic	0.402056277
delta'	0.962857143
NusB	0
C-methyltransferase	0.571663236
decarboxylase/phosphopantothenate--cysteine	0.700195003
O-acetylesterase	1
de-N-acetylase	0.402056277
dTMP	0.630540541
O-succinyltransferase	0.677556294
DUF2958	0.969901168
CD0415/CD1112	0.929834092
crystallin	0.894092881
calcium/sodium	0.742829015
c	0.811756139
Cell	1
body	1
CoA-disulfide	0.749555461
aminomethyl-transferring	0.965158559
CoaBC	0.700195003
Preprotein	1
amidophosphoribosyltransferase	0.694483155
alpha/FixB	0.859496038
alpha-ketoacid	0.974880383
alpha-L-fucosidase	1
PspC	1
PstC	0.807045751
Conjugal	1
alanine:cation	0.554401907
agmatinase	0.610160564
QueA	0.904020233
QueC	0.995833333
PlsY	0.277777778
antigen	0.78957154
PilT	0.607441638
barrel	1
host	0.931247547
biosynthetic	0.51867064
betaine/L-proline	0.542715329
beta-lactamase	0.998849699
beta-barrel	1
beta,	1
Peptidase	1
antitermination	0.412506528
autotransporter	0.987576595
asparagine--tRNA	0.733485605
asparagine	0.751012567
arsenite	1
PhoU	0.785218254
Chromosome	1
LutB/LldF	0.48715415
Sec	0.73265812
3-hydroxyacyl-CoA	0
nucleoid	0.342799045
Fe-S-containing	0.78823609
sugar-phosphate	1
quinolinate	0.380949741
(p)ppGpp	0.663880396
ISL3	0.625
subunit-dependent	0.787708967
Fis	0.337843737
nickel	0.921648401
stator	0.5625
(uracil(1939)-C(5))-methyltransferase	0.903274535
(uridine(34)/cytosine(34)/5-carboxymethylaminomethyluridine(34)-2'-O)-methyltransferase	0.471938109
0	0.992657975
nucleoid-associated	0.649348596
thymidine	0.976753326
signaling	0.785218254
5-(carboxyamino)imidazole	0.492544493
FtsK	0.879925205
1,4-dihydroxy-2-naphthoate	0.654761905
sigma-54-dependent	0.337843737
sialate	1
shikimate	0.96474359
5'-methylthioadenosine/adenosylhomocysteine	0.445845005
occlusion	0.115499049
1-O-acyltransferase	0.277777778
IS256-like	1
septation	0.960846561
sulfatase	1
motility	0.676905177
(non-hydrolyzing)	0.663396807
sulfur	0.747380068
metallo-endopeptidase	0.986161986
(adenosine(37)-N6)-dimethylallyltransferase	0.559078772
thiolase	0.404761905
F1	1
(cytidine(34)-2'-O)-methyltransferase	0.374112554
7-cyano-7-deazaguanine	0.995833333
(cytosine(1402)-N(4))-methyltransferase	0.890797506
65	0.994623656
FKBP-type	0.995169082
tRNA-dihydrouridine	0.823581268
6-phospho-beta-glucosidase	0.650219553
synthetase/guanosine-3',5'-bis(diphosphate)	0.663880396
methylated-DNA--	0.432048682
synthase/chorismate	0.469161104
6-carboxytetrahydropterin	1
methyltransferase,	1
mobile	0.994543728
IreB	0.860186463
modification	0.960790857
DUF6088	1
synthase,	0.332070707
Integrase	1
molybdenum	1
sulfurtransferase	0.807547276
ImmA/IrrE	0.986161986
5'-3'	0.236666667
orotate	0.930285883
segregation/condensation	0.846905782
replisome	0.091932458
HicB	1
HflX	0.475637357
18	0.957631258
potassium/proton	0.736236802
preQ1(34)	0.904020233
primase,	0.919329348
2,1-aminomutase	0.644088482
2,3,4,5-tetrahydropyridine-2,6-dicarboxylate	0.635693339
prokaryotic	0.996467725
regulon	0.265296868
3,5-epimerase	0.854757456
3'-pyrophosphohydrolase	0.663880396
GlmU	0.533457666
protein-glutamate	0.736028192
HK97	0.796296296
HIII	1
DUF4981	0.45230465
GlpK	0.565260073
pseudouridine(38-40)	0.528727372
2,4-cyclodiphosphate	0.852871586
pyrophosphate-dependent	0.754227551
GrpB	0.332763533
Glycoside	0.78576882
2-isopropylmalate	0.907145233
GroEL	0.850938503
replication-associated	0.772533075
polyprenyltransferase	0.654761905
segregation	0.876729396
polyphosphate	0.656278289
oxidoreductase,	0.30952381
GDP-mannose	0.791582653
pair	0.640305766
IMP	0.281408868
IICBA	0.449512794
IIABC	0.660336865
peptidyl-prolyl	0.995169082
IF-1	0.875
GH1	0.801587302
phage/plasmid	0.919329348
phosphatidate	0.753182034
HypF	1
1-epimerase	0.726855601
ribosyltransferase-isomerase	0.904020233
phosphoenolpyruvate--protein	0.929665994
31	1
phosphoprotein	0.860186463
phosphopyruvate	0.651813365
Hsp20/alpha	0.894092881
3-oxoacyl-	0.464125947
rhodanese-like	1
GatA	0.35912679
GatB	0.709281246
rhamnulose-1-phosphate	0.891503268
3-methyl-2-oxobutanoate	1
metal-sensitive	0.298106061
multidrug	0.016221648
DnaD	1
L-threonine	1
DegT/DnrJ/EryC1/StrS	0.853991467
DUF87	0.665843288
low	0.549603892
uracil	0.783968588
twitching	0.615237976
LexA	0.513816245
LicD	0.48015873
lysine	0.894232647
indole-3-glycerol	0.580122461
lysine--tRNA	0.890613638
translational	0.59136997
weight	0.540268446
two-component	0.94040404
kinase/FAD	0.754428341
transposase,	0.837489369
(N(6)-L-threonylcarbamoyladenosine(37)-C(2))-methylthiotransferase	0.405897109
tryptophan--tRNA	0.998023367
DusB	0.914755348
Lipoprotein	1
lipoate--protein	0.4247114
like	0.999789828
transporter,	0.999865618
E2	0.996467725
DUF3945	0.992335805
Der	0.467875841
lipid-A-disaccharide	0.999781134
large-conductance	0.166666667
LamB/YcsF	0.197619048
uroporphyrinogen-III	0.571663236
intramembrane	0.974919826
triple	0.264361437
L14	0.918485826
LCP	0.411111111
integration	0.862495094
ACT	0.471848351
virulence	0.996400009
macrolide	0.9335284
EcfT	0.962584126
toxic	0.811734365
ketol-acid	0.923399714
undecaprenyl-phosphate	0.662522494
metal-sensing	0.712962963
metal-dependent	1
LL-diaminopimelate	0.655449735
zincin-like	0.78261833
hydrolase/transferase	0.481646274
metabolism	0.195220572
88	1
AbgT	0.949973836
DUF3987	1
(S)-S-oxide	0.973441525
Era	0.540961178
isomerase,	0.829563084
DUF4143	0.847997029
LPXTG	0
Envelope	0.990196078
L-fucose	0.896431115
DoxX	1
hydroxylamine	0.962649939
transcription-repair	0.704593213
L34	0.991722767
acetate--CoA	0.505747126
Cys-tRNA(Pro)	0.908062492
SufC	0.619382339
rhamnogalacturonan	0.993811383
15	0.989482972
Crp/Fnr	1
(E)-4-hydroxy-3-methylbut-2-enyl-diphosphate	0.750147183
Contig75,	1
alanine--tRNA	1
SufS	0.139420843
adenosylmethionine	0.895730002
115	0.979504775
riboside	0.999732477
acetylesterase	1
11	0.988846437
SugE	0.212550626
adenosylcobinamide	1
SstT	0.758552319
ribosome-binding	0.913333401
ribosomal-processing	0.527777778
adenosine	0.888081119
1-phosphofructokinase	0.747982232
SufB	0.827220362
activation	1
ribonucleoside	0.908796296
CrcB	0.385515523
throttle	0.517060622
valine--tRNA	0.657497263
SecG	1
aminomethyltransferase	0.682802044
aminopropyltransferase	0.766438191
CoA-transferase	0.627109733
region	0.652878929
2,3-diphosphoglycerate-dependent	0.516344482
redoxin	0.461714811
ClpB	0.576499599
ankyrin	0.899326599
zinc-binding	0.42797619
2-amino-4-hydroxy-6-hydroxymethyldihydropteridine	0.493146097
antagonist	0.852910053
anti-sigma	0.852910053
antibiotic	1
recombinase,	0.842292363
2-dehydro-3-deoxy-D-gluconate	0.229493215
SecDF	0.591846656
SecA2	0.127138668
receptor-like	0.983353608
2-hydroxy-3-oxopropionate	0.512962963
arginase	0.5
CinA	0.813661232
regulation	0.843220454
xanthine	0.682561201
Conjugative	0.990213388
(ATP-hydrolyzing)	0.681747089
16	0.811028439
vancomycin	0.73687229
virion	0.5
Spo0A	0.783333333
aldose	0.8634278
alkaline	1
1A	0.381020692
ComF	0.997929527
Spike	1
1b	1
alpha,	0.962210339
alpha-L-arabinofuranosidase	0.938550346
Smc	0.5
Collagen	0.630988349
alpha-glucosidase/alpha-galactosidase	0.687316515
related	0.988154488
Single-strand	0.820739741
amidoligase	0.999167173
regulator/uracil	0.654716908
aminocarboxypropyltransferase/cysteine	0.884654264
Coatomer	1
2)	0.810416667
YlbF	0.458333333
sacrificial	0.99382716
U32	0.809905478
UDP-2,3-diacylglucosamine	0.998924731
UDP-3-O-(3-hydroxymyristoyl)glucosamine	0.5
UDP-N-acetyl-D-mannosamine	0.501455567
(Na(+)-transporting)	0.991051567
UDP-N-acetylglucosamine--N-acetylmuramyl-(pentapeptide)	0.493796485
(isomerizing)	0.851292116
UDP-N-acetylmuramate--L-alanine	0.763609576
UDP-N-acetylmuramoyl-tripeptide--D-alanyl-D-alanine	0.457974134
UDP-glucose--hexose-1-phosphate	0.998840924
(Group	0.5
translocator	0.866241361
UMP	0.596320457
Cysteine	0.99768475
UpxY	1
(GTP)	0.689156467
TolC	0.945323557
DHA2	0.476388889
sucrose-6-phosphate	0.880416993
succinate	0.939928091
TlyA	0.669747395
transpeptidase	0.67045177
transforming	0.5
synthase/GTP	0.794093392
SulP	0.741067473
(R)-S-oxide	0.590518047
threonine--tRNA	0.522060207
(adenine(2058)-N(6))-methyltransferase	1
thiamine-phosphate	1
TrbL/VirB6	1
TrbB	0.027777778
TrpR-related	0.62634871
(cytosine(967)-C(5))-methyltransferase	0.484177496
(deoxy)nucleoside	0.751334473
tellurium	0.923993651
tartrate	0.73655202
TrxA	0.337186434
(glutamine-hydrolyzing)	0.93250764
transcriptase	0.542282992
synthetase/ligase	0.498216385
Tu	0.994828888
Tubulin	1
Txe/YoeB	0.835692438
(Re/Si-specific)	0.450892418
D-glycero-beta-D-manno-heptose	1
synthase/dihydrofolate	0.991606857
DAK2	0.5078872
substance	1
subfamily	0.506884172
streptogramin	0.559195926
strand	0.69873222
septum	0.51060353
YhgE/Pip	0.108063832
DNA-(adenine-N6)-methyltransferase	0.479848565
YidC/Oxa1	0.965393519
YigZ	0.616424449
YjbQ	1
tyrosine-protein	0.518518519
Trk	0.613873393
THE	0.753900046
YlqF	0.683625055
TAXI	0.694444444
YlxR	0.849177171
uL13	0.441963971
YncE	0.622480562
YqeH	0.222660819
secreted	0.999603175
YycF	0.300298549
ubiquinol	0.630993212
secondary	1
scanning	0.789102564
Z	0.885234777
YfcC	1
YerC/YecD	0.62634871
YegQ	0.542791932
XerC	0.289254771
VanA-type	0.73687229
VanW	0.459388271
VanZ	1
Vat	0.559195926
stalk	0.175
ThuA	0.806002384
(GPH):cation	1
XTP/dITP	0.542161269
(2Fe-2S)-binding	0.735635965
sodium	0.606331169
DJ-1/PfpI	0.998948099
site-determining	0.51060353
single-stranded-DNA-specific	0.712445154
XerS	0.5
trigger	0.886250352
Terminase-like	0.94310603
1,7-bisphosphate	1
TerZ	0.923993651
TerC	0.72008547
sheath	1
quinone-dependent	0.485862193
hybrid	0.539934251
quaternary	0.212550626
5-kinase	0.809904566
e-value:2.6	1
e-value:2.8	1
e-value:3.1e-34	0.984092262
e-value:3.3e-08	0.808823529
e-value:3.5	0.806883199
7-carboxy-7-deazaguanine	1
e-value:3.8e-05	1
e-value:3.9e-09	0.896124146
metallophosphatase/5'-nucleotidase	1
7-phosphatase	1
metallochaperone	1
e-value:4.4	1
e-value:5.2	0.989877108
e-value:5.4	1
e-value:5.7	1
e-value:5.8	0.899326599
e-value:6.2e-07	0.451378746
metal-binding	0.594163535
e-value:8.5	1
A/G-specific	0.603426249
manganese-dependent	0.777615574
energy	0.59136997
manganese	0.777615574
energy-dependent	0.517060622
malic	0.785792006
AA	0.869616729
BMC	0.693474003
entericidin	0.98502955
enzyme,	1
e-value:2.5e-29	0.994791667
e-value:2.5	1
e-value:2.4	1
molybdopterin	0.859637031
murein	0.125215332
e-value:0.26	0.99537037
e-value:0.29	1
5-oxoprolinase	0.703787879
e-value:0.34	0.954317211
e-value:0.42	1
e-value:0.49	1
morphogenesis	0.5
e-value:0.58	1
e-value:0.65	0.991987545
e-value:0.71	0.999726327
e-value:0.83	0.755952381
e-value:0.84	1
e-value:1.1e-17	1
e-value:2.2e-11	0.545238095
e-value:1.1e-35	1
e-value:1.3e-10	0.237670623
e-value:1.3e-15	0.5
e-value:1.5e-15	0.5
e-value:1.6e-05	0.998927977
e-value:1.9e-06	1
mitochondrial	0.431898349
methylglyoxal	0.541738363
e-value:14.0	1
e-value:16.0	1
e-value:17.0	0.972834465
methylase,	0.800345004
methionyl-tRNA	0.733876323
BINDING	1
epoxyqueuosine(34)	0.506969089
macro	1
glycoprotein	0.990196078
AIPR	0.963438472
ion-translocating	0.938949471
invertase	0.975826373
glutamine--fructose-6-phosphate	0.851292116
glutamyl-tRNA	0.273517689
glutathione	0.473376906
glutathione-dependent	0.388888889
glycerate	0.558397345
AMP-dependent	0.498216385
glycogen	0.823061089
glycogen/starch/alpha-glucan	0.820190874
glycolytic	0.892857143
integrity	0.789102564
glycoside-pentoside-hexuronide	1
genes	0.450784351
glycyl-radical	0.78677691
ANT(9)	1
guanylyltransferase	1
head-tail	0.909511785
heat	0.520738413
Acetyltransferase,	1
hexameric	1
in	0.800783732
hydroxymethylglutaryl-CoA	0.827672464
holo-ACP	0.28125
hydroxyacid	0.248447205
hydrolases	1
AbrB/MazE/SpoVT	0.790746056
globin-coupled	0.150764895
gamma/tau	0.863073141
lytic	0.66228032
formaldehyde	0.388888889
BCCT	0.27276943
exoribonuclease	0.953703704
B12-binding	0.849771077
long-chain-fatty-acid--CoA	0.213446319
families	1
AzlD	1
ferritin	1
fiber	0.5
AD	0.78741303
lincosamide	1
flavocytochrome	0.585278515
flavodoxin-dependent	0.750147183
folylpolyglutamate	0.991606857
formate-dependent	0.592547542
ketose-bisphosphate	0.183599387
formation	1
ADP-forming	0.4922903
ADP-ribosylglycohydrolase	1
formyltransferase/IMP	0.547790553
lactaldehyde	0.68220214
ArsA	0.21552697
fucose	0.87722245
kinase/response	0.539934251
kinase/pyrophosphorylase	0.672664141
SbcCD	0.744792771
galactonate	0.750109314
ArgJ	0.844569758
kinase-like	0.809753086
e-value:0.25	0.857843137
e-value:0.19	1
ascorbate	1
e-value:0.18	1
CcsB	0.258299158
carbamate	0.863705697
AbiEii/AbiGii	0.996480129
prepilin-type	1
3-hydroxybutyryl-CoA	0.605422446
carboxylating	0.95199179
carboxymuconolactone	0.5
Cas2	0.675757576
3-ketoacyl-ACP	0.107258482
Cas1	0.751265823
cation:proton	0.998129727
porphobilinogen	0.705467386
CapA	0.82611699
center	1
central	0.892857143
pore	0.742226292
polyribonucleotide	0.615421103
chromosome	0.740816763
polyamine	0.766438191
cleavage/export	0.257771164
plug	1
CPBP	0.487459913
3-oxoacid	0.627109733
phosphotyrosine	0.549603892
phosphoribosylaminoimidazolecarboxamide	0.547790553
cobalt	1
cofactor	0.5
competence/damage-inducible	0.537893816
complex,	1
primase/helicase	0.99993732
CdaA	0.654852954
c-type	0.57594166
basal	1
asparaginase	0.983333333
pyrophosphoryl-undecaprenol	0.493796485
aspartate--ammonia	0.866841849
aspartate--tRNA	0.71000492
2-oxoacid:acceptor	0.499647639
2-oxoacid:ferredoxin	0.768860547
associated	0.912385966
autoproteolytic	1
pyridoxine/pyridoxal/pyridoxamine	0.592288035
bacterial	0.997222222
pyr	0.667880244
pur	0.677367549
22	0.933333333
CheR	0.717434471
branched-chain-amino-acid	1
27	0.984126984
beta-aspartyl-peptidase	0.829660616
pseudaminic	1
proton	0.882074177
CheD	0.588608777
protien	0.98502955
3',8-cyclase	0.525365702
biopolymer	1
protein-like	0.5
biosynthetic-type	0.740429516
biotin-dependent	1
3,4-dihydroxy-2-butanone-4-phosphate	0.794093392
Cdc2-related	0.416457961
CO-SENSING	0.753900046
compound	0.212550626
CHC2	0.817810947
e-value:0.00018	0.999857657
BrxL	0.834757433
5'-nucleotidase	1
nucleotidyl	0.83811688
dinuclear	1
dipeptide/oligopeptide/nickel	0.086538462
diphosphorylase	0.566448802
nucleotide-binding	0.513624339
5,10-methylene-tetrahydrofolate	0.303030303
divalent	0.534268314
division/cell	0.984816553
nucleobase:cation	0.962856205
BioB	0.385905857
e-value:0.00011	0.99505814
nuclear	1
dihydrolipoyllysine-residue	0.083534366
non-specific	0.989299777
non-canonical	0.82228624
e-value:0.00069	0.5
5-hydroxyuridine	0.542791932
e-value:0.003	1
nicotinamide	0.999732477
e-value:0.005	1
e-value:0.013	0.5
e-value:0.029	0.996281163
e-value:0.034	0.999460626
e-value:0.044	0.998012043
e-value:0.11	0.992073472
e-value:0.14	1
dihydroorotase	0.631872939
diffusion	0.5
phosphopantetheine-binding	0.985414877
CAP	0.834622118
CDP-diacylglycerol--serine	0.778752334
phosphonate	0.831141305
phosphohydrolase	0.759206765
phosphogluconate	0.858043609
32	0.992320261
CDGSH	0.824806819
phosphodiester	0.824026949
39	1
phenylalanine--tRNA	1
cyclohydrolase/phosphoribosyl-ATP	0.849976478
cystathionine	0.456397306
permease/substrate-binding	0.340242165
CAZy	1
permease-like	0.9990732
diaminohydroxyphosphoribosylaminopyrimidine	0.929900526
permease,	1
patatin	0.84230573
particle	0.54325305
deaminase/5-amino-6-(5-phosphoribosylamino)uracil	0.929900526
decarboxylase,	1
p-hydroxycinnamoyl-CoA	0.616062996
oxide	0.708214751
oxaloacetate	0.769504613
dehydrogenase/oxidase	0.568745144
delta	0.935079365
C-acyltransferase	0.114777328
omega	1
oligosaccharide	0.972222222
fused	0.33968254
cobyric	0.821919335
DUF1599	0.702379056
MnmE	0.6996602
FMN	1
DUF4956	0.879120879
MutS	0.734101476
DUF4252	1
FUSC	0.814525101
His-Xaa-Ser	0.5
FabI	0.943643644
PepV	0.492063492
Helix-turn-helix	0.954317211
DUF4190	0.502923977
NYN	1
Phage-related	0.995492996
N	0.836352085
NVEALA	0.953132434
DUF6076	1
DUF6061	1
PhoB	0.297537879
RibD	0.929900526
RhuM	0.979163758
Rho	0.895866913
NTP	0.828106725
Rha	1
FlgC	0.625
DUF4097	0
FlhA	0.707070602
HTH	1
FlhB	0.85851866
FlhF	0.701326326
DUF4968	0.515731293
HisIE	0.849976478
PemK/MazF	0.508888889
RpiB/LacA/LacB	1
Mitochondrial	0.760235191
KilA-N	0.955709006
EttA	0.517060622
MurR/RpiR	0.681818182
KilAC	0.222222222
Kinase	1
DUF1287	1
DUF1320	0.871318751
ExbD	1
S12	0.999042634
PcfB	0.793343206
DUF1385	0.730989571
PcfJ	0.999882039
S-methyltransferase/methylenetetrahydrofolate	0.317206663
Mini-ribonuclease	1
NhaA	0.93591991
S-methyl-5-thioribose-1-phosphate	0.687879746
Nitric	1
L(+)-tartrate	0.993044675
MinD/ParA	0.5
MinD	0.51060353
FAD-binding	0.372795179
PcrA	0.587721255
RuvB	0.741499943
Nif3-like	1
FAD:protein	0.778368794
RsmH	0.941511742
RsmB	0.533323195
PdxS	0.84684469
FliA/WhiG	0.504385965
L33	0.990273302
FliI	0.76126953
M14	0.809549125
M4	0.949551078
DUF1896	0.999311295
M3	1
M28	1
M24	1
N-acyltransferase	0.5
GIY-YIG	0.823732871
DUF3127	1
Prp	1
GntP	0.484592892
Glycosyltransferase	1
NADH:ubiquinone	0.991051567
DUF5667	0
DUF554	0.373254605
LarE	0.99382716
PurL	0.736111111
NADH	0.978231054
PxpB	0.703787879
DUF3876	0.999053464
PyrR	0.654716908
Glu/Leu/Phe/Val	0.707350384
GcvH	0.5
GlgA	0.796568674
GcvPA	0.695898641
DUF3256	0.974288504
GcvT	0.682802044
QueE	1
QueG	0.506969089
GDP-L-fucose	0.68317111
LacB	0.987179487
FliP	0.794558398
RecA	0.897331966
FliQ	0.504325833
PnuC	0.999732477
RepA	0.53125
RelB/DinJ	0.999219172
DUF3990	0.721246784
[truncated: 2,344 more rows]
