# Supplementary material for: kMermaid: Ultrafast metagenomic read assignment to protein clusters by hashing of amino acid k-mer frequencies
Source: PLoS Comput Biol. 2025 Sep 11;21(9):e1013470. doi: 10.1371/journal.pcbi.1013470 (PMC12507277; doi:10.1371/journal.pcbi.1013470)
Supplement: S1 File — (TXT) [file pcbi.1013470.s007.txt]

>ERR8477561.4609978 4609978 ATP-binding cassette domain-containing protein length=151 
GGCAAGAGCACTCGGACTTCTGGATCTGGGGCTGGACCGTGATGTTACAGACTTAAGCGGGGGACAGAGAACGAAAGTCCTTCTTGCAAAACTGTTATTGGAAAAGCCGGATATCCTGCTTCTGGATGAGCCGACCAACTACCTGGATGAG
>ERR8477561.5198061 5198061 ATP-binding cassette domain-containing protein length=151
TCCAGAAGCAGGATGTCAGGCTTCTCAAGAAGAAGCTTCGCAAGAAGTACCTTGGTTCTCTGTCCGCCGCTTAGATCCGTAACATCACGGTCAAGCCCCAGATCCAGAAGGCCCAGAGCTCTGGCAACCTCCTCCACTTTGGCATCGATCG
>ERR8477561.7946797 7946797 ATP-binding cassette domain-containing protein length=149
GTAGAGGAAGTGGCAAGGGCACTGGGACTTTTGGATCTGGGACTTGACCGTGATGTTACAGATCTAAGCGGAGGTCAGAGAACGAAGGTTCTTCTGGCAAAGCTTCTGCTTGAGAAGCCGGACATCCTGCTTCTGGATGAACCGACAAA
>ERR8477561.22196849 22196849 ATP-binding cassette domain-containing protein length=151
TCCAGAAGCAGGATGTCCGGCTTCTCAAGCAGAAGCTTTGCCAGAAGAACCTTCGTTCTCTGACCTCCGCTTAGATCTGTAACATCACGGTCAAGTCCCAGATCCAAAAGTCCCAGTGCCCTTGCCACTTCCTCTACCTTTGCATCGATCG
>ERR8477561.6945069 6945069 Ig-like domain-containing protein length=151
GAAATCTGTGGAGCGGTCTTATCAATCGTAAAATAATTCCTATCTTTCCACTCAGACTTATTTCCTGCCTTATCTGTTACCGACAGCCCTACCGAATAGTCCCTGCCATCTTCCTCGAAGCTAATTTCGCATACATAGGTACCCTGCACAT
>ERR8477561.15901551 15901551 Ig-like domain-containing protein length=150
TGGTAATACCGCCAATAGTCAGTTGCGGTGCCGTCTTGTCAATGGTAAAGTCCTGCGCAGCCGCACCAGAGAAGTCACCGGCCACTGTTTTATAGCTGTTGCCGGCCTTATCCGTGGTCTTAAAGTTCAGTACATAATCGCCATCTGCCA
>ERR8477561.3769061 3769061 MATE family efflux transporter length=150
GTCGCATCCTGTATCGTCATCGGCGTTGCCGTGACACTGGTAGTTACCATTCTGGCGACGATCTTCATGCATCCGCTGCTGCGCCTGCTGAAAACACCGGCGGAGATTCTTGAGGAATCCTACAGCTATATTTCGATTCTCTCGATTTTC
>ERR8477561.19990589 19990589 MATE family efflux transporter length=151
CCTGTATCGTCATCGGCGTTGCCGTGACACTGGTAGTTACCATTCTGGCGACGATCTTCATGCATCCGCTGCTGCGCCTGCTGAAAACACCGGCGGAGATTCTTGAGGAATCCTACAGCTATATTTCGATTCTCTCGATTTTCCTGTTCGT
>ERR8477561.886082 886082 OFA family MFS transporter length=151
GCCTCACCTCGACCTGCTTCTTTGGTCTGGGTATGTTCGGTACAGCGCTGGCACTGCATCTCAACAGTCTGCCGCTCTTATATCTTTTTTACGGCGTTATCGGCGGTATCGGTCTTGGGACCGGTTATATCACCCCTGTTTCGACGCTGGT
>ERR8477561.2010769 2010769 OFA family MFS transporter length=151
TCTTTGGTCTGGGTATGTTCGGTACAGCGCTGGCACTGCATCTCAACAGTCTGCCGCTCTTATATCTTTTTTACGGCGTTATCGGCGGTATCGGTCTTGGGACCGGTTATATCACCCCTGTTTCGACGCTGGTCAAATGGTTTCCCAACAA
>ERR8477561.12916066 12916066 OFA family MFS transporter length=149
GCGTCGAAACAGGGGTGATATAACCGGTCCCAAGACCGATACCGCCGATAACGCCGTAAAAAAGATATAAGAGCGGCAGACTGTTGAGATGCAGTGCCAGCGCTGTACCGAACATACCCAGACCAAAGAAGCAGGTCGAGGTGAGGCCG
>ERR8477561.23233171 23233171 OFA family MFS transporter length=151
GCTTCTTTGGTCTGGGTATGTTCGGTACAGCGCTGGCACTGCATCTCAACAGTCTGCCGCTCTTATATCTTTTTTACGGCGTTATCGGCGGTATCGGTCTTGGGACCGGTTATATCACCCCTGTTTCGACGCTGGTCAAATGGTTTCCCAA
>ERR8477561.5784983 5784983 RNA polymerase sigma factor length=150
GATCTATGCCGTGACCAAACGGCTTGTGGCGGACCTGAACAACCGCAACAGGAACCGCATGCCCCCGGACGACAATATCGACATTTCGGAAATATCCTCTTCGCTGTCGGATGAGGACGAACCGTCGGGAAACAGCATGGGGATGGACAA
>ERR8477561.6998097 6998097 RNA polymerase sigma factor length=150
GATCTATGCCGTGACCAAACGGCTTGTGGCGGACCTGAACAACCGCAACAGGAACCGCATGCCCCCGGACGACAATATCGACATTTCGGAAATATCCTCTTCGCTGTCGGATGAGGACGAACCGTCGGGAAACAGCATGGGGATGGACAA
>ERR8477561.9631199 9631199 RNA polymerase sigma factor length=151
TTATAGAACTCGCGGTAGTTGTCCATCCCCATGCTGTTTCCCGACGGTTCGTCCTCATCCGACAGCGAAGAGGATATTTCCGAAATGTCGATATTGTCGTCCGGGGGCATGCGGTTCCTGTTGCGGTTGTTCAGGTCCGCCACAAGCCGTT
>ERR8477561.10146072 10146072 RNA polymerase sigma factor length=150
GATCTATGCCGTGACCAAACGGCTTGTGGCGGACCTGAACAACCGCAACAGGAACCGCATGCCCCCGGACGACAATATCGACATTTCGGAAATATCCTCTTCGCTGTCGGATGAGGACGAACCGTCGGGACACAGCATGGGGATGGACAA
>ERR8477561.12370322 12370322 RNA polymerase sigma factor length=150
GATCTATGCCGTGACCAAACGGCTTGTGGCGGACCTGAACAACCGCAACAGGAACCGCATGCCCCCGGACGACAATATCGACATTTCGGAAATATCCTCTTCGCTGTCGGATGAGGACGAACCGTCGGGAAACAGCATGGGGATGGACAA
>ERR8477561.16412961 16412961 RNA polymerase sigma factor length=150
GATCTATGCCGTGACCAAACGGCTTGTGGCGGACCTGAACAACCGCAACAGGAACCGCATGCCCCCGGACGACAATATCGACATTTCGGAAATATCCTCTTCGCTGTCGGATGAGGACGAACCGTCGGGAAACAGCATGGGGATGGACAA
>ERR8477561.16768461 16768461 RNA polymerase sigma factor length=151
TTATAGAACTCGCGGTAGTTGTCCATCCCCATGCTGTTTCCCGACGGTTCGTCCTCATCCGACAGCGAAGAGGATATTTCCGAAATGTCGATATTGTCGTCCGGGGGCATGCGGTTCCTGTTGCGGTTGTTCAGGTCCGCCACAAGCCGTT
>ERR8477561.20561545 20561545 RNA polymerase sigma factor length=150
GATCTATGCCGTGACCAAACGGCTTGTGGCGGACCTGAACAACCGCAACAGGAACCGCATGCCCCCGGACGACAATATCGACATTTCGGAAATATCCTCTTCGCTGTCGGATGAGGACGAACCGTCGGGAAACAGCATGGGGATGGACAA
>ERR8477561.20561836 20561836 RNA polymerase sigma factor length=150
GATCTATGCCGTGACCAAACGGCTTGTGGCGGACCTGAACAACCGCAACAGGAACCGCATGCCCCCGGACGACAATATCGACATTTCGGAAATATCCTCTTCGCTGTCGGATGAGGACGAACCGTCGGGAAACAGCATGGGGATGGACAA
>ERR8477561.22739849 22739849 RNA polymerase sigma factor length=150
GATCTATGCCGTGACCAAACGGCTTGTGGCGGACCTGAACAACCGCAACAGGAACCGCATGCCCCCGGACGACAATATCGACATTTCGGAAATATCCTCTTCGCTGTCGGATGAGGACGAACCGTCGGGAAACAGCATGGGGATGGACAA
>ERR8477561.1384547 1384547 efflux RND transporter permease subunit length=151
GTTCGAAGGCAGTTTCTTTGTTGTTATTGTTCTGTTCCTGTTCCTGATGAATATCCGTACAACGGTGATTTCGCTGGTTGCCTTGCCTCTTTCCTTGTTAGTTTCCATACTGACATTGCATTATATGGGATTGACTATTAATACCATGAGT
>ERR8477561.4227339 4227339 efflux RND transporter permease subunit length=151
CCCAAACTCATGGTATTAATAGTCAATCCCATATAATGCAATGTCAGTATGGAAACTAACAAGGAAAGAGGCAAGGCAACCAGCGAAATCACCGTTGTACGGATATTCATCAGGAACAGGAACAGAACAATAACAACAAAGAAACTGCCTT
>ERR8477561.9021681 9021681 efflux RND transporter permease subunit length=150
ACTCATGGTATTAATAGTCAATCCCATATAATGCAATGTCAGTATGGAAACTAACAAGGAAAGAGGCAAGGCAACCAGCGAAATCACCGTTGTACGGATATTCATCAGGAACAGGAACAGAACAATAACAACAAAGAAACTGCCTTCGAA
>ERR8477561.10547709 10547709 efflux RND transporter permease subunit length=151
GTTCGAAGGCAGTTTCTTTGTTGTTATTGTTCTGTTCCTGTTCCTGATGAATATCCGTACAACGGTGATTTCGCTGGTTGCCTTGCCTCTTTCCTTGTTAGTTTCCATACTGACATTGCATTATATGGGATTGACTATTAATACCATGAGT
>ERR8477561.14288929 14288929 efflux RND transporter permease subunit length=151
CATGGTATTAATAGTCAATCCCATATAATGCAATGTCAGTATGGAAACTAACAAGGAAAGAGGCAAGGCAACCAGCGAAATCACCGTTGTACGGATATTCATCAGGAACAGGAACAGAACAATAACAACAAAGAAACTGCCTTCGAACAGA
>ERR8477561.22811620 22811620 efflux RND transporter permease subunit length=150
CCTCCCAAACTCATGGTATTAATAGTCAATCCCATATAATGCAATGTCAGTATGGAAACTAACAAGGAAAGAGGCAAGGCAACCAGCGAAATCACCGTTGTACGGATATTCATCAGGAACAGGAACAGAACAATAACAACAAAGAAACTG
